# Supplementary material for: Prediction of multi-drug resistance transporters using a novel sequence analysis method
Source: F1000Res. 2015 May 29;4:60. Originally published 2015 Mar 9. [Version 2] doi: 10.12688/f1000research.6200.2 (PMC4743146; doi:10.12688/f1000research.6200.2)
Supplement: Prediction of multi-drug resistance transporters dataset — Data file 1 Title: Data File PROSITE_positives_PS000125.fasta. Legend: Sequence file in FASTA format of all positive examples for the ser/thr phosphatase model. Data file 2 Data File PROSITE_negatives_PS000125.fasta. Sequence file in FASTA format of all randomly selected negative examples for the ser/thr phosphatase model." Data file 3 Data File PROSITE_positives_PS00028.fasta. Sequence file in FASTA format of all positive examples for the zinc finger model. Data file 4 Data File PROSITE_negatives_PS00028.fasta. Sequence file in FASTA format of all randomly selected negative examples for the zinc finger model. Data file 5 Data File PROSITE_PS00125.txt. PROSITE record used for the ser/thr phosphatase model. Data file 6 Data File PROSITE_PS00028.txt. PROSITE record used for the zinc finger model. Data file 7 Data File MDR_TCDB_positives.fasta. Sequence file of MDR transporters used for training. FASTA format file of positive examples used in this study derived from the TCDB. Data file 8 Data File MDR_TCDB_negatives.fasta. Sequence file of non-MDR transporters used for training. FASTA format file of negative examples used in this study derived from the TCDB. Data file 9 Data File PILGram_PATTERNS_PS00125.txt. Regular expression generated by PILGram for the ser/thr phosphatase model. Data file 10 Data File PS00125_alignments.out. Sequence alignments of PILGram model matches to the positive examples in the ser/thr phosphatase model. Data file 11 Data File PILGram_PATTERNS_PS00028.txt. Regular expressions generated by PILGram for the zinc finger model. Data file 12 Data File PS00028_alignments.out. Sequence alignments of PILGram model matches to the positive examples in the zinc finger model and a summary score line that represents the overlap of the 10 different models for each sequence. Data file 13 Data File PILGram_PATTERNS_MDRpred.txt. The 36 regular expressions and associated physiochemical properties (where applicable) generated by PILGram for the MDR model . Data [file f1000research-4-6999-s0000.tgz › 2069054]

ID   SER_THR_PHOSPHATASE; PATTERN.
AC   PS00125;
DT   APR-1990 (CREATED); DEC-2001 (DATA UPDATE); JUN-2014 (INFO UPDATE).
DE   Serine/threonine specific protein phosphatases signature.
PA   [LIVMN]-[KR]-G-N-H-E.
NR   /RELEASE=2014_07,546000;
NR   /TOTAL=205(205); /POSITIVE=197(197); /UNKNOWN=0(0); /FALSE_POS=8(8);
NR   /FALSE_NEG=5; /PARTIAL=1;
CC   /TAXO-RANGE=?BEP?; /MAX-REPEAT=1;
CC   /VERSION=1;
DR   Q8L7U5, BSL1_ARATH , T; Q60EX6, BSL1_ORYSJ , T; Q9SJF0, BSL2_ARATH , T;
DR   Q2QM47, BSL2_ORYSJ , T; Q9SHS7, BSL3_ARATH , T; Q9LR78, BSU1_ARATH , T;
DR   Q9SX52, FYPP1_ARATH, T; Q9LHE7, FYPP3_ARATH, T; Q8LSN3, FYPP_PEA   , T;
DR   Q61JR3, GLC7A_CAEBR, T; Q27497, GLC7A_CAEEL, T; Q627N3, GLC7B_CAEBR, T;
DR   P48727, GLC7B_CAEEL, T; P48480, PP11_ACEPE , T; P30366, PP11_ARATH , T;
DR   P48461, PP11_DROME , T; P13681, PP11_SCHPO , T; O04856, PP11_TOBAC , T;
DR   P23733, PP11_TRYBB , T; P20604, PP11_YEAST , T; P48481, PP12_ACEPE , T;
DR   P48482, PP12_ARATH , T; P12982, PP12_DROME , T; P23880, PP12_SCHPO , T;
DR   O04857, PP12_TOBAC , T; P23734, PP12_TRYBB , T; P32598, PP12_YEAST , T;
DR   P48483, PP13_ARATH , T; Q05547, PP13_DROME , T; O04858, PP13_TOBAC , T;
DR   P48484, PP14_ARATH , T; P48485, PP15_ARATH , T; P48486, PP16_ARATH , T;
DR   O82733, PP17_ARATH , T; O82734, PP18_ARATH , T; Q9M9W3, PP19_ARATH , T;
DR   Q3T0E7, PP1A_BOVIN , T; Q8WMS6, PP1A_CANFA , T; P62136, PP1A_HUMAN , T;
DR   P62137, PP1A_MOUSE , T; P62139, PP1A_RABIT , T; P62138, PP1A_RAT   , T;
DR   Q3SWW9, PP1B_BOVIN , T; Q8MJ47, PP1B_CANFA , T; P62207, PP1B_CHICK , T;
DR   P48462, PP1B_DROME , T; P62140, PP1B_HUMAN , T; P62141, PP1B_MOUSE , T;
DR   P61292, PP1B_PIG   , T; Q5R740, PP1B_PONAB , T; P62143, PP1B_RABIT , T;
DR   P62142, PP1B_RAT   , T; Q6GQL2, PP1B_XENLA , T; Q5I085, PP1B_XENTR , T;
DR   P36874, PP1GA_XENLA, T; Q7SZ10, PP1GB_XENLA, T; P61287, PP1G_BOVIN , T;
DR   Q8MJ46, PP1G_CANFA , T; P36873, PP1G_HUMAN , T; P63087, PP1G_MOUSE , T;
DR   P63088, PP1G_RAT   , T; P23777, PP1_BRANA  , T; P48487, PP1_BRAOL  , T;
DR   O15757, PP1_DICDI  , T; P20654, PP1_EMENI  , T; P22198, PP1_MAIZE  , T;
DR   P48488, PP1_MEDSV  , T; Q9UW86, PP1_NEUCR  , T; P48489, PP1_ORYSJ  , T;
DR   P48490, PP1_PHAVU  , T; Q07099, PP2A1_ARATH, T; Q9HFQ2, PP2A1_EMENI, T;
DR   P48580, PP2A1_NEUCR, T; A2YEB4, PP2A1_ORYSI, T; Q0DBD3, PP2A1_ORYSJ, T;
DR   P48726, PP2A1_PARTE, T; P23635, PP2A1_SCHPO, T; P23594, PP2A1_YEAST, T;
DR   Q07098, PP2A2_ARATH, T; Q8X178, PP2A2_BLUGH, T; A2XN40, PP2A2_ORYSI, T;
DR   Q10BT5, PP2A2_ORYSJ, T; A0CNL9, PP2A2_PARTE, T; P23636, PP2A2_SCHPO, T;
DR   P23595, PP2A2_YEAST, T; P48578, PP2A3_ARATH, T; A2X2G3, PP2A3_ORYSI, T;
DR   Q0E2S4, PP2A3_ORYSJ, T; Q6BFF6, PP2A3_PARTE, T; Q07100, PP2A4_ARATH, T;
DR   P0C5D7, PP2A4_ORYSI, T; A3C4N5, PP2A4_ORYSJ, T; P32838, PP2A4_YEAST, T;
DR   O04951, PP2A5_ARATH, T; O04860, PP2A5_TOBAC, T; P67774, PP2AA_BOVIN, T;
DR   P48463, PP2AA_CHICK, T; Q9XZE5, PP2AA_DICDI, T; P67775, PP2AA_HUMAN, T;
DR   P63330, PP2AA_MOUSE, T; P67776, PP2AA_PIG  , T; P67777, PP2AA_RABIT, T;
DR   P63331, PP2AA_RAT  , T; Q0P594, PP2AB_BOVIN, T; Q54RD6, PP2AB_DICDI, T;
DR   P62714, PP2AB_HUMAN, T; P62715, PP2AB_MOUSE, T; P11493, PP2AB_PIG  , T;
DR   P11611, PP2AB_RABIT, T; P62716, PP2AB_RAT  , T; P48577, PP2A_ACEPE , T;
DR   P23778, PP2A_BRANA , T; P23696, PP2A_DROME , T; P48579, PP2A_HELAN , T;
DR   Q9ZSE4, PP2A_HEVBR , T; Q06009, PP2A_MEDSA , T; Q9XGH7, PP2A_TOBAC , T;
DR   O42773, PP2B1_CRYNH, T; P48456, PP2B1_DROME, T; P23287, PP2B1_YEAST, T;
DR   Q27889, PP2B2_DROME, T; P14747, PP2B2_YEAST, T; Q9VXF1, PP2B3_DROME, T;
DR   P48452, PP2BA_BOVIN, T; Q7YSW8, PP2BA_DICDI, T; Q08209, PP2BA_HUMAN, T;
DR   P63328, PP2BA_MOUSE, T; P63329, PP2BA_RAT  , T; P16298, PP2BB_HUMAN, T;
DR   P48453, PP2BB_MOUSE, T; P20651, PP2BB_RAT  , T; P48454, PP2BC_HUMAN, T;
DR   P48455, PP2BC_MOUSE, T; Q4WUR1, PP2B_ASPFU , T; P48457, PP2B_EMENI , T;
DR   Q05681, PP2B_NEUCR , T; Q12705, PP2B_SCHPO , T; A8XE00, PP4C1_CAEBR, T;
DR   Q9XW79, PP4C1_CAEEL, T; Q9XTT8, PP4C2_CAEEL, T; A8WGP3, PP4CA_DANRE, T;
DR   A9JRC7, PP4CB_DANRE, T; Q74ZR2, PP4C_ASHGO , T; A6H772, PP4C_BOVIN , T;
DR   Q6FM81, PP4C_CANGA , T; Q9Y0B7, PP4C_DICDI , T; O76932, PP4C_DROME , T;
DR   P60510, PP4C_HUMAN , T; Q6CNT6, PP4C_KLULA , T; P97470, PP4C_MOUSE , T;
DR   Q5R6K8, PP4C_PONAB , T; P11084, PP4C_RABIT , T; Q5BJ92, PP4C_RAT   , T;
DR   Q6IP91, PP4C_XENLA , T; Q6P861, PP4C_XENTR , T; P32345, PP4C_YEAST , T;
DR   O14829, PPE1_HUMAN , T; O35655, PPE1_MOUSE , T; Q3SWT6, PPE1_RAT   , T;
DR   P36614, PPE1_SCHPO , T; O14830, PPE2_HUMAN , T; O35385, PPE2_MOUSE , T;
DR   Q09496, PPH6_CAEEL , T; Q6NVU2, PPIG_XENTR , T; P53041, PPP5_HUMAN , T;
DR   Q60676, PPP5_MOUSE , T; P53042, PPP5_RAT   , T; Q9U9A3, PPP6_DICDI , T;
DR   Q27884, PPP6_DROME , T; O00743, PPP6_HUMAN , T; Q9CQR6, PPP6_MOUSE , T;
DR   Q64620, PPP6_RAT   , T; Q9FN02, PPP7_ARATH , T; P32945, PPQ1_YEAST , T;
DR   O43049, PPT1_SCHPO , T; P53043, PPT1_YEAST , T; P48529, PPX1_ARATH , T;
DR   P49576, PPX1_PARTE , T; P48528, PPX2_ARATH , T; A0DJ90, PPX2_PARTE , T;
DR   A0C1E4, PPX3_PARTE , T; A0CCD2, PPX4_PARTE , T; P11612, PPY_DROME  , T;
DR   P26570, PPZ1_YEAST , T; P33329, PPZ2_YEAST , T; P78968, PPZ_SCHPO  , T;
DR   P03772, PP_LAMBD   , T; P55798, PRP1_ECOLI , T; Q8ZNY9, PRP1_SALTY , T;
DR   P55799, PRP2_ECOLI , T; P40421, RDGC_DROME , T; Q59KY8, SIT4_CANAL , T;
DR   Q10298, YD44_SCHPO , T; O74789, YOU5_SCHPO , T; P48459, YSD1_CAEEL , T;
DR   P48458, YT91_CAEEL , T; P48460, YY06_CAEEL , T;
DR   P55739, PPP5_RABIT , P;
DR   Q84XU2, PPP5_ARATH , N; Q84K11, PPP5_SOLLC , N; Q9LEV0, PPP7I_ARATH, N;
DR   Q9LNG5, PPP7L_ARATH, N; Q8ZMH3, PRP2_SALTY , N;
DR   Q5DTT3, F208B_MOUSE, F; Q04839, GFD1_YEAST , F; Q2H1T8, LAP1_CHAGB , F;
DR   Q7RYC8, LAP1_NEUCR , F; P16053, NFM_CHICK  , F; Q17551, RPM1_CAEEL , F;
DR   Q3A6R6, SYP_PELCD  , F; Q4U4S6, XIRP2_MOUSE, F;
3D   1AUI; 1FJM; 1G5B; 1IT6; 1JK7; 1M63; 1MF8; 1S70; 1S95; 1TCO; 1U32; 1WAO;
3D   2BCD; 2BDX; 2IAE; 2IE3; 2IE4; 2JOG; 2NPP; 2NYL; 2NYM; 2O8A; 2O8G; 2P6B;
3D   3C5W; 3DW8; 3E7A; 3E7B; 3EGG; 3EGH; 3FGA; 3H60; 3H61; 3H62; 3H63; 3H64;
3D   3H66; 3H67; 3H68; 3H69; 3HVQ; 3ICF; 3K7V; 3K7W; 3LL8; 3N5U; 3P71; 3V4Y;
3D   4F0Z; 4G9J; 4I5L; 4I5N; 4IL1; 4JA7; 4JA9; 4LAC; 4MOV; 4MOY; 4MP0;
DO   PDOC00115;
//
