# Supplementary material for: Prediction of multi-drug resistance transporters using a novel sequence analysis method
Source: F1000Res. 2015 May 29;4:60. Originally published 2015 Mar 9. [Version 2] doi: 10.12688/f1000research.6200.2 (PMC4743146; doi:10.12688/f1000research.6200.2)
Supplement: Prediction of multi-drug resistance transporters dataset — Data file 1 Title: Data File PROSITE_positives_PS000125.fasta. Legend: Sequence file in FASTA format of all positive examples for the ser/thr phosphatase model. Data file 2 Data File PROSITE_negatives_PS000125.fasta. Sequence file in FASTA format of all randomly selected negative examples for the ser/thr phosphatase model." Data file 3 Data File PROSITE_positives_PS00028.fasta. Sequence file in FASTA format of all positive examples for the zinc finger model. Data file 4 Data File PROSITE_negatives_PS00028.fasta. Sequence file in FASTA format of all randomly selected negative examples for the zinc finger model. Data file 5 Data File PROSITE_PS00125.txt. PROSITE record used for the ser/thr phosphatase model. Data file 6 Data File PROSITE_PS00028.txt. PROSITE record used for the zinc finger model. Data file 7 Data File MDR_TCDB_positives.fasta. Sequence file of MDR transporters used for training. FASTA format file of positive examples used in this study derived from the TCDB. Data file 8 Data File MDR_TCDB_negatives.fasta. Sequence file of non-MDR transporters used for training. FASTA format file of negative examples used in this study derived from the TCDB. Data file 9 Data File PILGram_PATTERNS_PS00125.txt. Regular expression generated by PILGram for the ser/thr phosphatase model. Data file 10 Data File PS00125_alignments.out. Sequence alignments of PILGram model matches to the positive examples in the ser/thr phosphatase model. Data file 11 Data File PILGram_PATTERNS_PS00028.txt. Regular expressions generated by PILGram for the zinc finger model. Data file 12 Data File PS00028_alignments.out. Sequence alignments of PILGram model matches to the positive examples in the zinc finger model and a summary score line that represents the overlap of the 10 different models for each sequence. Data file 13 Data File PILGram_PATTERNS_MDRpred.txt. The 36 regular expressions and associated physiochemical properties (where applicable) generated by PILGram for the MDR model . Data [file f1000research-4-6999-s0000.tgz › 2069049]

NA	[LIVMN][KR]GNHE	1.0	True PROSITE pattern for PS00125
NA	[^S-WC-IN-PIMAGLIVMFYW]G+[N][H]	0.999
