# Supplementary material for: Prediction of multi-drug resistance transporters using a novel sequence analysis method
Source: F1000Res. 2015 May 29;4:60. Originally published 2015 Mar 9. [Version 2] doi: 10.12688/f1000research.6200.2 (PMC4743146; doi:10.12688/f1000research.6200.2)
Supplement: Prediction of multi-drug resistance transporters dataset — Data file 1 Title: Data File PROSITE_positives_PS000125.fasta. Legend: Sequence file in FASTA format of all positive examples for the ser/thr phosphatase model. Data file 2 Data File PROSITE_negatives_PS000125.fasta. Sequence file in FASTA format of all randomly selected negative examples for the ser/thr phosphatase model." Data file 3 Data File PROSITE_positives_PS00028.fasta. Sequence file in FASTA format of all positive examples for the zinc finger model. Data file 4 Data File PROSITE_negatives_PS00028.fasta. Sequence file in FASTA format of all randomly selected negative examples for the zinc finger model. Data file 5 Data File PROSITE_PS00125.txt. PROSITE record used for the ser/thr phosphatase model. Data file 6 Data File PROSITE_PS00028.txt. PROSITE record used for the zinc finger model. Data file 7 Data File MDR_TCDB_positives.fasta. Sequence file of MDR transporters used for training. FASTA format file of positive examples used in this study derived from the TCDB. Data file 8 Data File MDR_TCDB_negatives.fasta. Sequence file of non-MDR transporters used for training. FASTA format file of negative examples used in this study derived from the TCDB. Data file 9 Data File PILGram_PATTERNS_PS00125.txt. Regular expression generated by PILGram for the ser/thr phosphatase model. Data file 10 Data File PS00125_alignments.out. Sequence alignments of PILGram model matches to the positive examples in the ser/thr phosphatase model. Data file 11 Data File PILGram_PATTERNS_PS00028.txt. Regular expressions generated by PILGram for the zinc finger model. Data file 12 Data File PS00028_alignments.out. Sequence alignments of PILGram model matches to the positive examples in the zinc finger model and a summary score line that represents the overlap of the 10 different models for each sequence. Data file 13 Data File PILGram_PATTERNS_MDRpred.txt. The 36 regular expressions and associated physiochemical properties (where applicable) generated by PILGram for the MDR model . Data [file f1000research-4-6999-s0000.tgz › 2069047]

NA	C.{2,4}C.{3}[LIVMFYWC].{8}H.{3,5}H	0.99	True PROSITE pattern for PS00028
NA	[^LV][^F][^VW]{8}[^NLIDA]{7}C	0.8758
NA	C[DEFGH].+[R][^EFG]H	0.8744
NA	.{15}C[^RFIGW][^C]C	0.92683
NA	[HPC][^V]{53}	0.812437	
NA	[CU].{27}[CC]	0.89
NA	[^V-X]{55}.*.+$	0.80
NA	C[^V]{42}	0.83
NA	K.{3}C+	0.87
NA	C[^KIV-YSEPMRCFL]K	0.872
NA	^[AA-YP-Y][^U]+C[^V-VFFPIF]{3}F+[U-VF-KMN-ZANF-FD]	0.91		
