# Supplementary material for: Prediction of multi-drug resistance transporters using a novel sequence analysis method
Source: F1000Res. 2015 May 29;4:60. Originally published 2015 Mar 9. [Version 2] doi: 10.12688/f1000research.6200.2 (PMC4743146; doi:10.12688/f1000research.6200.2)
Supplement: Prediction of multi-drug resistance transporters dataset — Data file 1 Title: Data File PROSITE_positives_PS000125.fasta. Legend: Sequence file in FASTA format of all positive examples for the ser/thr phosphatase model. Data file 2 Data File PROSITE_negatives_PS000125.fasta. Sequence file in FASTA format of all randomly selected negative examples for the ser/thr phosphatase model." Data file 3 Data File PROSITE_positives_PS00028.fasta. Sequence file in FASTA format of all positive examples for the zinc finger model. Data file 4 Data File PROSITE_negatives_PS00028.fasta. Sequence file in FASTA format of all randomly selected negative examples for the zinc finger model. Data file 5 Data File PROSITE_PS00125.txt. PROSITE record used for the ser/thr phosphatase model. Data file 6 Data File PROSITE_PS00028.txt. PROSITE record used for the zinc finger model. Data file 7 Data File MDR_TCDB_positives.fasta. Sequence file of MDR transporters used for training. FASTA format file of positive examples used in this study derived from the TCDB. Data file 8 Data File MDR_TCDB_negatives.fasta. Sequence file of non-MDR transporters used for training. FASTA format file of negative examples used in this study derived from the TCDB. Data file 9 Data File PILGram_PATTERNS_PS00125.txt. Regular expression generated by PILGram for the ser/thr phosphatase model. Data file 10 Data File PS00125_alignments.out. Sequence alignments of PILGram model matches to the positive examples in the ser/thr phosphatase model. Data file 11 Data File PILGram_PATTERNS_PS00028.txt. Regular expressions generated by PILGram for the zinc finger model. Data file 12 Data File PS00028_alignments.out. Sequence alignments of PILGram model matches to the positive examples in the zinc finger model and a summary score line that represents the overlap of the 10 different models for each sequence. Data file 13 Data File PILGram_PATTERNS_MDRpred.txt. The 36 regular expressions and associated physiochemical properties (where applicable) generated by PILGram for the MDR model . Data [file f1000research-4-6999-s0000.tgz › 2069046]

_SecondaryStrD1075	.{408}$	0.70
_SecondaryStrT13	GR[^PA-PA]	0.70
_SolventAccessibilityD3075	LM.*VV	0.72
_ChargeD1100	VG.*GL[^QC].{233}	0.72
_PolarityD3100	VG.*GL[^FE].{233}	0.72
_HydrophobicityD3100	VG.*GL[^HD].{233}	0.71
_NormalizedVDWVD2001	AQ.+AT	0.73
_SolventAccessibilityD1100	AQ.+AT	0.73
_SolventAccessibilityT12	MF.*QL	0.72
_NormalizedVDWVT13	MF.*QL	0.71
_PolarizabilityT12	MF.*QL	0.71
NA	RV.+IA.[MK-SS]	0.7170
NA	AQ.+RQ.{49}	0.7518
NA	NV.+AQ.{48}	0.7028
NA	MR.+LV.{49}.{49}	0.70843
NA	MR.+LL[^HA-RD]	0.733102
NA	RQ.*LA[^TF-YM]	0.726031
NA	[^DM-YYRL-VEUQ][GG-GFVMQD-DLUQ-RMPY]+RQ	0.75039
NA	AR.+AP[^YAKASHKTMEHCKTEYMSECMYF]	0.736119
NA	RQ.+LL[^PGDV-WSDM-QPYI-LC]	0.74496
NA	MR.+AQ	0.70716
NA	AQ.*LF.*LT.*	0.7201
NA	RT.*AG.+$	0.6570
NA	VV.+VR.*RQ.*LA*[^WE-SC]	0.7167
NA	RQ.*LA.{12}[^M-YG]*[^YM]{14}	0.71289
NA	[^RA-IIEKCMAFIM]VR.*AV	0.72
NA	[LGDN-VU]VR.+TV.+[^QF-NUAF-WH]*$	0.76
NA	[^MD-LW]+VR.+ML	0.71
NA	[^EA-IEGH-NAAQ]*.{41}AR.+RL	0.71
NA	AQ.*TI[^LC-P]+	0.71
NA	AR.+RL[PM-MDUR-YM]	0.74
NA	ID.+AQ.{48}	0.70
NA	AR.+LR	0.70
NA	.{45}AQ.+LV.*AR.*FN*	0.74
NA	[^NA-KR]SR.*AA[^FF-FLWL-QCFI-RK]+	0.72
NA	D[IK-SCFK-WE]+[^YC-DQWK-WG].+SR	0.73
