# Supplementary material for: Prediction of multi-drug resistance transporters using a novel sequence analysis method
Source: F1000Res. 2015 May 29;4:60. Originally published 2015 Mar 9. [Version 2] doi: 10.12688/f1000research.6200.2 (PMC4743146; doi:10.12688/f1000research.6200.2)
Supplement: Prediction of multi-drug resistance transporters dataset — Data file 1 Title: Data File PROSITE_positives_PS000125.fasta. Legend: Sequence file in FASTA format of all positive examples for the ser/thr phosphatase model. Data file 2 Data File PROSITE_negatives_PS000125.fasta. Sequence file in FASTA format of all randomly selected negative examples for the ser/thr phosphatase model." Data file 3 Data File PROSITE_positives_PS00028.fasta. Sequence file in FASTA format of all positive examples for the zinc finger model. Data file 4 Data File PROSITE_negatives_PS00028.fasta. Sequence file in FASTA format of all randomly selected negative examples for the zinc finger model. Data file 5 Data File PROSITE_PS00125.txt. PROSITE record used for the ser/thr phosphatase model. Data file 6 Data File PROSITE_PS00028.txt. PROSITE record used for the zinc finger model. Data file 7 Data File MDR_TCDB_positives.fasta. Sequence file of MDR transporters used for training. FASTA format file of positive examples used in this study derived from the TCDB. Data file 8 Data File MDR_TCDB_negatives.fasta. Sequence file of non-MDR transporters used for training. FASTA format file of negative examples used in this study derived from the TCDB. Data file 9 Data File PILGram_PATTERNS_PS00125.txt. Regular expression generated by PILGram for the ser/thr phosphatase model. Data file 10 Data File PS00125_alignments.out. Sequence alignments of PILGram model matches to the positive examples in the ser/thr phosphatase model. Data file 11 Data File PILGram_PATTERNS_PS00028.txt. Regular expressions generated by PILGram for the zinc finger model. Data file 12 Data File PS00028_alignments.out. Sequence alignments of PILGram model matches to the positive examples in the zinc finger model and a summary score line that represents the overlap of the 10 different models for each sequence. Data file 13 Data File PILGram_PATTERNS_MDRpred.txt. The 36 regular expressions and associated physiochemical properties (where applicable) generated by PILGram for the MDR model . Data [file f1000research-4-6999-s0000.tgz › 2069058]

Accession	ID	Description Pfam Seq_info Pdb GO Interpro
PF00854	PTR2	POT family
PF01544	CorA	CorA-like Mg2+ transporter protein
PF01769	MgtE	Divalent cation transporter
PF02028	BCCT	BCCT family transporter
PF03137	OATP	Organic Anion Transporter Polypeptide (OATP) family
PF03253	UT	Urea transporter
PF00005	ABC_tran	ABC transporter
PF00664	ABC_membrane	ABC transporter transmembrane region
PF00909	Ammonium_transp	Ammonium Transporter Family
PF01740	STAS	STAS domain
PF01773	Nucleos_tra2_N	Na+ dependent nucleoside transporter N-terminus
PF03797	Autotransporter	Autotransporter beta-domain
PF05658	YadA_head	Head domain of trimeric autotransporter adhesin
PF07662	Nucleos_tra2_C	Na+ dependent nucleoside transporter C-terminus
PF09515	Thia_YuaJ	Thiamine transporter protein (Thia_YuaJ)
PF13856	Gifsy-2	ATP-binding sugar transporter from pro-phage
PF03401	TctC	Tripartite tricarboxylate transporter family receptor
PF05662	YadA_stalk	Coiled stalk of trimeric autotransporter adhesin
PF12698	ABC2_membrane_3	ABC-2 family transporter protein
PF12974	Phosphonate-bd	ABC transporter, phosphonate, periplasmic substrate-binding protein
PF00083	Sugar_tr	Sugar (and other) transporter
PF00916	Sulfate_transp	Sulfate transporter family
PF01226	Form_Nir_trans	Formate/nitrite transporter
PF01384	PHO4	Phosphate transporter family
PF01733	Nucleoside_tran	Nucleoside transporter
PF02417	Chromate_transp	Chromate transporter
PF02447	GntP_permease	GntP family permease
PF02535	Zip	ZIP Zinc transporter
PF02653	BPD_transp_2	Branched-chain amino acid transport system / permease component
PF02690	Na_Pi_cotrans	Na+/Pi-cotransporter
PF02705	K_trans	K+ potassium transporter
PF03390	2HCT	2-hydroxycarboxylate transporter family
PF03522	KCl_Cotrans_1	K-Cl Co-transporter type 1 (KCC1)
PF05992	SbmA_BacA	SbmA/BacA-like family
PF06800	Sugar_transport	Sugar transport protein
PF13000	Acatn	Acetyl-coenzyme A transporter 1
PF03605	DcuA_DcuB	Anaerobic c4-dicarboxylate membrane transporter
PF04145	Ctr	Ctr copper transporter family
PF00690	Cation_ATPase_N	Cation transporter/ATPase, N-terminus
PF00892	EamA	EamA-like transporter family
PF00955	HCO3_cotransp	HCO3- transporter family
PF00999	Na_H_Exchanger	Sodium/hydrogen exchanger family
PF01061	ABC2_membrane	ABC-2 type transporter
PF01306	LacY_symp	LacY proton/sugar symporter
PF01490	Aa_trans	Transmembrane amino acid transporter protein
PF01891	CbiM	Cobalt uptake substrate-specific transmembrane region
PF01914	MarC	MarC family integral membrane protein
PF02293	AmiS_UreI	AmiS/UreI family transporter
PF02667	SCFA_trans	Short chain fatty acid transporter
PF03083	MtN3_slv	Sugar efflux transporter for intercellular exchange
PF03092	BT1	BT1 family
PF03135	CagE_TrbE_VirB	CagE, TrbE, VirB family, component of type IV transporter system
PF03169	OPT	OPT oligopeptide transporter protein
PF03219	TLC	TLC ATP/ADP transporter
PF03491	5HT_transporter	Serotonin (5-HT) neurotransmitter transporter, N-terminus
PF03595	SLAC1	Voltage-dependent anion channel
PF03600	CitMHS	Citrate transporter
PF03619	Solute_trans_a	Organic solute transporter Ostalpha
PF03806	ABG_transport	AbgT putative transporter family
PF03817	MadL	Malonate transporter MadL subunit
PF03824	NicO	High-affinity nickel-transport protein
PF04142	Nuc_sug_transp	Nucleotide-sugar transporter
PF04290	DctQ	Tripartite ATP-independent periplasmic transporters, DctQ component
PF04335	VirB8	VirB8 protein
PF04352	ProQ	ProQ/FINO family
PF04392	ABC_sub_bind	ABC transporter substrate binding protein
PF04632	FUSC	Fusaric acid resistance protein family
PF04982	HPP	HPP family
PF05494	Tol_Tol_Ttg2	Toluene tolerance, Ttg2
PF05653	Mg_trans_NIPA	Magnesium transporter NIPA
PF05975	EcsB	Bacterial ABC transporter protein EcsB
PF06177	QueT	QueT transporter
PF06422	PDR_CDR	CDR ABC transporter
PF06472	ABC_membrane_2	ABC transporter transmembrane region 2
PF08352	oligo_HPY	Oligopeptide/dipeptide transporter, C-terminal region
PF08403	AA_permease_N	Amino acid permease N-terminal
PF08449	UAA	UAA transporter family
PF08627	CRT-like	CRT-like
PF08946	Osmo_CC	Osmosensory transporter coiled coil
PF09489	CbtB	Probable cobalt transporter subunit (CbtB)
PF09930	DUF2162	Predicted transporter (DUF2162)
PF10270	MMgT	Membrane magnesium transporter
PF11124	Pho86	Inorganic phosphate transporter Pho86
PF11700	ATG22	Vacuole effluxer Atg22 like
PF11744	ALMT	Aluminium activated malate transporter
PF12538	FtsK_SpoIIIE_N	DNA transporter
PF12558	DUF3744	ATP-binding cassette cobalt transporter
PF12704	MacB_PCD	MacB-like periplasmic core domain
PF12911	OppC_N	N-terminal TM domain of oligopeptide transport permease C
PF12929	Mid1	Stretch-activated Ca2+-permeable channel component
PF13346	ABC2_membrane_5	ABC-2 family transporter protein
PF13466	STAS_2	STAS domain
PF13593	DUF4137	SBF-like CPA transporter family (DUF4137)
PF01184	Grp1_Fun34_YaaH	GPR1/FUN34/yaaH family
PF01758	SBF	Sodium Bile acid symporter family
PF01970	TctA	Tripartite tricarboxylate transporter TctA family
PF03109	ABC1	ABC1 family
PF03151	TPT	Triose-phosphate Transporter family
PF03547	Mem_trans	Membrane transport protein
PF03596	Cad	Cadmium resistance transporter
PF03821	Mtp	Golgi 4-transmembrane spanning transporter
PF03842	Silic_transp	Silicon transporter
PF04515	Choline_transpo	Plasma-membrane choline transporter
PF04973	NMN_transporter	Nicotinamide mononucleotide transporter
PF06182	ABC2_membrane_6	ABC-2 family transporter protein
PF06276	FhuF	Ferric iron reductase FhuF-like transporter
PF06808	DctM	DctM-like transporters
PF07155	ECF-ribofla_trS	ECF-type riboflavin transporter, S component
PF07168	Ureide_permease	Ureide permease
PF07331	TctB	Tripartite tricarboxylate transporter TctB family
PF07672	MFS_Mycoplasma	Mycoplasma MFS transporter
PF07970	COPIIcoated_ERV	Endoplasmic reticulum vesicle transporter
PF08212	Lipocalin_2	Lipocalin-like domain
PF09490	CbtA	Probable cobalt transporter subunit (CbtA)
PF09512	ThiW	Thiamine-precursor transporter protein (ThiW)
PF12399	BCA_ABC_TP_C	Branched-chain amino acid ATP-binding cassette transporter
PF12409	P5-ATPase	P5-type ATPase cation transporter
PF12424	ATP_Ca_trans_C	Plasma membrane calcium transporter ATPase C terminal
PF12501	DUF3708	Phosphate ATP-binding cassette transporter
PF12679	ABC2_membrane_2	ABC-2 family transporter protein
PF12730	ABC2_membrane_4	ABC-2 family transporter protein
PF12832	MFS_1_like	MFS_1 like family
PF12848	ABC_tran_2	ABC transporter
PF12951	Autotrns_rpt	Autotransporter-associated beta strand repeat
PF13536	EmrE	Multidrug resistance efflux transporter
PF13748	ABC_membrane_3	ABC transporter transmembrane region
PF13792	Sulfate_tra_GLY	Sulfate transporter N-terminal domain with GLY motif
PF14510	ABC_trans_N	ABC-transporter extracellular N-terminal
PF15048	OSTbeta	Organic solute transporter subunit beta protein
PF00061	Lipocalin	Lipocalin / cytosolic fatty-acid binding protein family
PF07810	TMC	TMC domain
PF14651	Lipocalin_7	Lipocalin / cytosolic fatty-acid binding protein family
PF14738	PaaSYMP	Solute carrier (proton/amino acid symporter), TRAMD3 or PAT1
PF15403	HiaBD2	HiaBD2_N domain of Trimeric autotransporter adhesin (GIN)
PF00860	Xan_ur_permease	Permease family
PF00873	ACR_tran	AcrB/AcrD/AcrF family
PF02133	Transp_cyt_pur	Permease for cytosine/purines, uracil, thiamine, allantoin
PF00528	BPD_transp_1	Binding-protein-dependent transport system inner membrane component
PF00593	TonB_dep_Rec	TonB dependent receptor
PF01032	FecCD	FecCD transport family
PF01545	Cation_efflux	Cation efflux family
PF01554	MatE	MatE
PF02386	TrkH	Cation transport protein
PF06646	Mycoplasma_p37	High affinity transport system protein p37
PF00209	SNF	Sodium:neurotransmitter symporter family
PF00375	SDF	Sodium:dicarboxylate symporter family
PF00529	HlyD	HlyD family secretion protein
PF07690	MFS_1	Major Facilitator Superfamily
PF00654	Voltage_CLC	Voltage gated chloride channel
PF02378	PTS_EIIC	Phosphotransferase system, EIIC
PF03349	Toluene_X	Outer membrane protein transport protein (OMPP1/FadL/TodX)
PF03610	EIIA-man	PTS system fructose IIA component
PF03865	ShlB	Haemolysin secretion/activation protein ShlB/FhaC/HecB
PF07660	STN	Secretin and TonB N terminus short domain
PF08479	POTRA_2	POTRA domain, ShlB-type
PF11431	Transport_MerF	Membrane transport protein MerF
PF12700	HlyD_2	HlyD family secretion protein
PF13520	AA_permease_2	Amino acid permease
PF14785	MalF_P2	Maltose transport system permease protein MalF P2 domain
PF00474	SSF	Sodium:solute symporter family
PF00939	Na_sulph_symp	Sodium:sulfate symporter transmembrane region
PF00230	MIP	Major intrinsic protein
PF00344	SecY	SecY translocase
PF00577	Usher	Outer membrane usher protein
PF01366	PRTP	Herpesvirus processing and transport protein
PF01618	MotA_ExbB	MotA/TolQ/ExbB proton channel family
PF01899	MNHE	Na+/H+ ion antiporter subunit
PF02040	ArsB	Arsenical pump membrane protein
PF02321	OEP	Outer membrane efflux protein
PF02411	MerT	MerT mercuric transport protein
PF02416	MttA_Hcf106	mttA/Hcf106 family
PF02421	FeoB_N	Ferrous iron transport protein B
PF02472	ExbD	Biopolymer transport protein ExbD/TolR
PF02553	CbiN	Cobalt transport protein component CbiN
PF02563	Poly_export	Polysaccharide biosynthesis/export protein
PF02652	Lactate_perm	L-lactate permease
PF03810	IBN_N	Importin-beta N-terminal domain
PF03839	Sec62	Translocation protein Sec62
PF03840	SecG	Preprotein translocase SecG subunit
PF04066	MrpF_PhaF	Multiple resistance and pH regulation protein F (MrpF / PhaF)
PF04506	Rft-1	Rft protein
PF04966	OprB	Carbohydrate-selective porin, OprB family
PF05525	Branch_AA_trans	Branched-chain amino acid transport protein
PF06379	RhaT	L-rhamnose-proton symport protein (RhaT)
PF06519	TolA	TolA C-terminal
PF06963	FPN1	Ferroportin1 (FPN1)
PF07664	FeoB_C	Ferrous iron transport protein B C terminus
PF08718	GLTP	Glycolipid transfer protein (GLTP)
PF12019	GspH	Type II transport protein GspH
PF13103	TonB_2	TonB C terminal
PF00950	ABC-3	ABC 3 transport family
PF01235	Na_Ala_symp	Sodium:alanine symporter family
PF02355	SecD_SecF	Protein export membrane protein
PF02361	CbiQ	Cobalt transport protein
PF02589	DUF162	Uncharacterised ACR, YkgG family COG1556
PF02632	BioY	BioY family
PF03222	Trp_Tyr_perm	Tryptophan/tyrosine permease family
PF03524	CagX	Conjugal transfer protein
PF03594	BenE	Benzoate membrane transport protein
PF03812	KdgT	2-keto-3-deoxygluconate permease
PF03818	MadM	Malonate/sodium symporter MadM subunit
PF03845	Spore_permease	Spore germination protein
PF06826	Asp-Al_Ex	Predicted Permease Membrane Region
PF06965	Na_H_antiport_1	Na+/H+ antiporter 1
PF07549	Sec_GG	SecD/SecF GG Motif
PF09819	ABC_cobalt	ABC-type cobalt transport system, permease component
PF00060	Lig_chan	Ligand-gated ion channel
PF00324	AA_permease	Amino acid permease
PF00520	Ion_trans	Ion transport protein
PF00771	FHIPEP	FHIPEP family
PF00902	TatC	Sec-independent protein translocase protein (TatC)
PF00924	MS_channel	Mechanosensitive ion channel
PF00995	Sec1	Sec1 family
PF01007	IRK	Inward rectifier potassium channel
PF01029	NusB	NusB family
PF01062	Bestrophin	Bestrophin, RFP-TM, chloride channel
PF01105	EMP24_GP25L	emp24/gp25L/p24 family/GOLD
PF01699	Na_Ca_ex	Sodium/calcium exchanger protein
PF01810	LysE	LysE type translocator
PF01925	TauE	Sulfite exporter TauE/SafE
PF02264	LamB	LamB porin
PF02405	Permease	Permease
PF02462	Opacity	Opacity family porin protein
PF02466	Tim17	Tim17/Tim22/Tim23/Pmp24 family
PF02618	YceG	YceG-like family
PF02669	KdpC	K+-transporting ATPase, c chain
PF02687	FtsX	FtsX-like permease family
PF02702	KdpD	Osmosensitive K+ channel His kinase sensor domain
PF02931	Neur_chan_LBD	Neurotransmitter-gated ion-channel ligand binding domain
PF02932	Neur_chan_memb	Neurotransmitter-gated ion-channel transmembrane region
PF03116	NQR2_RnfD_RnfE	NQR2, RnfD, RnfE family
PF03239	FTR1	Iron permease FTR1 family
PF03334	PhaG_MnhG_YufB	Na+/H+ antiporter subunit
PF03364	Polyketide_cyc	Polyketide cyclase / dehydrase and lipid transport
PF03493	BK_channel_a	Calcium-activated BK potassium channel alpha subunit
PF03520	KCNQ_channel	KCNQ voltage-gated potassium channel
PF03553	Na_H_antiporter	Na+/H+ antiporter family
PF03573	OprD	outer membrane porin, OprD family
PF03616	Glt_symporter	Sodium/glutamate symporter
PF03656	Pam16	Pam16
PF03739	YjgP_YjgQ	Predicted permease YjgP/YjgQ family
PF03741	TerC	Integral membrane protein TerC family
PF03773	DUF318	Predicted permease
PF03814	KdpA	Potassium-transporting ATPase A subunit
PF03825	Nuc_H_symport	Nucleoside H+ symporter
PF04039	MnhB	Domain related to MnhB subunit of Na+/H+ antiporter
PF04120	Iron_permease	Low affinity iron permease
PF04143	Sulf_transp	Sulphur transport
PF05977	MFS_3	Transmembrane secretion effector
PF05978	UNC-93	Ion channel regulatory protein UNC-93
PF06011	TRP	Transient receptor potential (TRP) ion channel
PF06178	KdgM	Oligogalacturonate-specific porin protein (KdgM)
PF06450	NhaB	Bacterial Na+/H+ antiporter B (NhaB)
PF06609	TRI12	Fungal trichothecene efflux pump (TRI12)
PF06695	Sm_multidrug_ex	Putative small multi-drug export protein
PF07739	TipAS	TipAS antibiotic-recognition domain
PF07885	Ion_trans_2	Ion channel
PF07996	T4SS	Type IV secretion system proteins
PF08164	TRAUB	Apoptosis-antagonizing transcription factor, C-terminal
PF08412	Ion_trans_N	Ion transport protein N-terminal
PF08763	Ca_chan_IQ	Voltage gated calcium channel IQ domain
PF10634	Iron_transport	Fe2+ transport protein
PF10636	hemP	Hemin uptake protein hemP
PF12317	IFT46_B_C	Intraflagellar transport complex B protein 46 C terminal
PF12794	MscS_TM	Mechanosensitive ion channel inner membrane domain 1
PF12795	MscS_porin	Mechanosensitive ion channel porin domain
PF13347	MFS_2	MFS/sugar transport protein
PF13505	OMP_b-brl	Outer membrane protein beta-barrel domain
PF13726	Na_H_antiport_2	Na+-H+ antiporter family
PF00267	Porin_1	Gram-negative porin
PF01749	IBB	Importin beta binding domain
PF02501	T2SI	Type II secretion system (T2SS), protein I
PF11612	T2SJ	Type II secretion system (T2SS), protein J
