# Supplementary material for: Prediction of multi-drug resistance transporters using a novel sequence analysis method
Source: F1000Res. 2015 May 29;4:60. Originally published 2015 Mar 9. [Version 2] doi: 10.12688/f1000research.6200.2 (PMC4743146; doi:10.12688/f1000research.6200.2)
Supplement: Prediction of multi-drug resistance transporters dataset — Data file 1 Title: Data File PROSITE_positives_PS000125.fasta. Legend: Sequence file in FASTA format of all positive examples for the ser/thr phosphatase model. Data file 2 Data File PROSITE_negatives_PS000125.fasta. Sequence file in FASTA format of all randomly selected negative examples for the ser/thr phosphatase model." Data file 3 Data File PROSITE_positives_PS00028.fasta. Sequence file in FASTA format of all positive examples for the zinc finger model. Data file 4 Data File PROSITE_negatives_PS00028.fasta. Sequence file in FASTA format of all randomly selected negative examples for the zinc finger model. Data file 5 Data File PROSITE_PS00125.txt. PROSITE record used for the ser/thr phosphatase model. Data file 6 Data File PROSITE_PS00028.txt. PROSITE record used for the zinc finger model. Data file 7 Data File MDR_TCDB_positives.fasta. Sequence file of MDR transporters used for training. FASTA format file of positive examples used in this study derived from the TCDB. Data file 8 Data File MDR_TCDB_negatives.fasta. Sequence file of non-MDR transporters used for training. FASTA format file of negative examples used in this study derived from the TCDB. Data file 9 Data File PILGram_PATTERNS_PS00125.txt. Regular expression generated by PILGram for the ser/thr phosphatase model. Data file 10 Data File PS00125_alignments.out. Sequence alignments of PILGram model matches to the positive examples in the ser/thr phosphatase model. Data file 11 Data File PILGram_PATTERNS_PS00028.txt. Regular expressions generated by PILGram for the zinc finger model. Data file 12 Data File PS00028_alignments.out. Sequence alignments of PILGram model matches to the positive examples in the zinc finger model and a summary score line that represents the overlap of the 10 different models for each sequence. Data file 13 Data File PILGram_PATTERNS_MDRpred.txt. The 36 regular expressions and associated physiochemical properties (where applicable) generated by PILGram for the MDR model . Data [file f1000research-4-6999-s0000.tgz › 2069059]

>EI34DRAFT_0177|fig|1479239.3.peg.171 bin=HL_46;product=Sulfite exporter TauE/SafE;
MIGAVPVLLALGFFVTALLYASVGFGGGSTYAALLALSGLDYRLLPLVALACNIVVVAGSSIRFARAGITPWRPALVLVVFAAPASFLGGLIPIGREAFLTLLGASLVLTSLTMLIPIAEQRAGEPTRFARWMPFVAPPLGLLAGLVGIGGGIFLAPLLHLARWQGPRAIAATASLFILVNSLFGLAGQLLKNGPGMMGEAISAALPLLLAVVVGGQIGSLLAARLLPLQWIRWLTALLVLVVGLRLLAGV
>EI34DRAFT_1716|fig|1479239.3.peg.1671 bin=HL_46;product=ABC-2 type transport system ATP-binding protein;
MLELNGVSHVYPNGTRALDDVTLSIPKGMFGLLGPNGAGKSTLMRTIACLQAPTAGSIRFGDIDVLAQPDALRRTLGYLPQDFGVYPRISAYRMLDHMAVLKGINNASERKEVVEHLLNQTNLWAVRGKAIAGFSGGMRQRFGIAQALIGDPALIIVDEPTAGLDPEERNRFLNLLAGIGENVVVILSTHIVDDVADLCPRMAVLAGGKVRLEGAPHDLIRSIEGRVWQRTIPHTALPEMQDAHEVISHRFFAGEIVVHVLSDTPPEGFAPVVGGLEDVYFTTLSETRRAPAAAAA
>CY41DRAFT_0007|fig|6666666.67462.peg.7 bin=HL_48;product=putative ABC transport system ATP-binding protein;
MLHAENLTKRVTSGERTLTILHDLSLSVAAGESVAILGKSGAGKSTLLGLLAGLDTPSDGELSLFGHPLSRLDEDGRASLRAGRVGFVFQNFQLLPTLSALENVLLPLELSPRAGETDTAAQWLERVGLSERQGHLPKQLSGGEQQRVAIARAFVSDPELVFADEPTGNLDPDTGAQIIDLLFSLNHQVGTTLILVTHDHALARRCDRCLRLIDGHLAAFDPHTLASDTLESEEART
>CY41DRAFT_0403|fig|6666666.67462.peg.390 bin=HL_48;product=hemolysin activation/secretion protein;
MNWLHILSVSGLAKKVFSKFNGPILLLNGRVFTAIFLASVWCMPVQAQNIPSDTSFRLQQERERALQERLETQPDVRLPAPQETVSRFPSEESPCFLIQTLEWQGEELQRFGWLEAAIADSDAQDTPIGRCLGTQGINVLLERAQNALIERGYVTSRVLVEPQDLSDGTLTITLLPGRIASLRTSDTERSHTSLRNAVPARPGDILNLRDIEQALENFQRLPSADVDIQIAPGDTPSDSDLVVDYRQGRALRSSWSVDDSGSDATGRYLSGVNVAYDNLLGINDLFYVHLGKDLGGGDAGARGNRSRTVHYSVPWGYWSLGATYSDYDYHQTVAGAFEDIVYEGASHNIKATLSRVLHRGATRKTTASLSGFQNRSSTHIDGEEIQVQRRRVGGWEAGVEHREFLGRATLDAGLFYQRGTGAFGALPAPGEEFGEGTSRFKILTAHAELNVPFAIDDQPLRYLGQWHLQRNLTPLAPLERFSIGSRYTVRGFDDAGLSADRGWLTRNEIEMPLGESSQALYVGLDYGRVGGQSSDWLLGKALGGVALGMRGNLLRFVNYDVFVATPIHKPAGLGTDSHDIGFSLNLAF
>CY41DRAFT_0533|fig|6666666.67462.peg.517 bin=HL_48;gene=glpS;product=glycerol transport system ATP-binding protein;
MSLHLQNIAHTVGGIPYISDVDLALEPGSFNVLLGRTLAGKTTLMRLMAGLEPPTKGRILMDGKDVTGVSVRNRNVSMVYQQFINYPSLTVYDNIASPLKLAKHAPREIDKRVGEIAEMLHIEHLLDRYPQELSGGQQQRTAMGRALVKDADVILFDEPLVNLDYKLREELRDELRDLFKVRNCIAVYATTEPNEALALGGNTAILHEGKLLQYGPTDQIYREPNGIQSAEMFSEPPINIIPGRLTENDITFDNETHFACDNALRRLPPGDYRFGVRASHLSLTPRAPDDLELSVTVDVAEISGSETFLHVRHPHFPLVLHLSGIHELKVDEPIKIYFPTHKLFVFDEQGSTVHTPVLQTEGVAHV
>CY41DRAFT_1104|fig|6666666.67462.peg.1064 bin=HL_48;gene=putP;product=sodium/proline symporter;
MAIGVWISLIAYFALMIAIGVYAMRKATSSSEDYMLGGRTLSPKVAALSAGASDMSGWLLLGLPGALFASGLGSAWIGIGLLVGALFNWILVAPRLREQTVHYGNAITIPAFLANRFPTRALSLRTVSAIVIVIFFAVYTASGLVAGGKLFESAFSGVFNVGDMSNYAMGVIITLGVVLVYTVVGGFLAVSMTDFVQGCIMMLALIIMPAVVLFGEGGGGFGQATQTLNEADPTLLSWTSGLTFIGWLSAVTWGLGYFGQPHIIVRFMAIRTLKDVPIARNIGMGWMLISLIGAVSLGIFGRAYALRNGMDVEDPETIFIVLADLLFHPLITGFLYAALLAAIMSTVSSQLLVASSSLTEDFYRLFLNKQASEQQSVTVGRVCVVLVGIVAAVIASDENSQVLGLVSNAWAGFGAAFGPLIILSLMWSRTNGNGAIAGMVVGAVTVMAWISLGWNAEFMGGPGVYEIIPGFIASFIAIMVVSSATADAGEYQHITR
>CY41DRAFT_1219|fig|6666666.67462.peg.1172 bin=HL_48;product=RND family efflux transporter, MFP subunit;
MGGIGVATAQDARVETQRVDETPRIETLRLSGSVSAPRTSQLSSAEAGQVASLDVEIGDRVSQDERLMSLDSREAELERQRAQANIDQARADRDDARQRLNEADQLSAQQNIAASELRQRQNALAAAEATLEAQQSEYALWELRVSRHTITAPFDSLITQRDSELGEWVTPGDTLMTLVDIEALTLDFPVPLSAYARMDDATLEIRLEGDTQWYAARPQARVPQDTNSRQFLLRAEPVDSLDLLPGMALEGRLLLEGETGPSVPRDALIRRPDGSVSVWLARQEDDEWRAYEQRVDVGGGHEGNVAVLDGIEVGDRVIVVGNERLEEGQSLSLIDDD
>CY41DRAFT_2172|fig|6666666.67462.peg.2088 bin=HL_48;product=putative spermidine/putrescine transport system ATP-binding protein;
MLTLAQRDFYRGMCMNETLADAGEARAATSETPLSFARFVNVQKSYDGVELVVKDFNLDIRKGEFVTLLGPSGSGKTTCLMMMAGFETPTHGEILLKDEPISGLPPHKRGIGMVFQNYALFPHMTVAENLAFPLEVRHLSKAEIKEKVAKALAMVRLEEFGDRRPAQLSGGQQQRVALARALVFEPELVLMDEPLGALDKNLREEMQYEIKRIHARLGVTMIYVTHDQTEALTMSDRIAVFNDGIVQQLASPDELYERPENAFVAYFIGENNRLQGEVTERIGDNCKVRLDSGDTVVAKAVAVSGAGTRTTLSLRPERVSILRGDAAEQFENQFTATVQEVIYLGDHLRTRVSVCGNDDFILKTPNAQGYGGMRPGQQIQVGWSSADCRALDA
>CY41DRAFT_3254|fig|6666666.67462.peg.3128 bin=HL_48;product=RND family efflux transporter, MFP subunit;
MSSPTRKMYLGIMIVAIASAAALACMQAVSSESDEVDEPTAQPSLSVNVTTLKSQTLPTTIAANGDIAAWQEISIGTEISGLRLVDVRVDVGDEVTEGQVLAVYNDTTVRAELARSRADVAEAEATLAEATANAQRARGLKTTGSLSEQQIQQYETAELTARARLGVAQAQNEAQALRLAQTEVVAPDDGLITSRTATVGAVTGADQELFRLTRHGRLEWRAEVAASDLNKLRPGQTARVTLSGGYELDGRLRMIAPLVDAATRNGLVYVDLPASDVARAGMFARGEFELGSRQVMTLPRAAVQRRDGFGYVHRVSDEGQITEQKVALGQQTDDRIEIRDGLESDAKVVASGGAFLGNGDQVRVIEGEPAHSPQTNDTDVEEEGV
>CY41DRAFT_3272|fig|6666666.67462.peg.3146 bin=HL_48;product=arabinose efflux permease family protein;
MRSLAMLKPVRSILWSVALLLLGNGLLNTLLTLRGSGEGFSSAVLGMIMSGYFVGFICGTWVSGRLIRRMGHIRTFGFCASICASVALLHLVFINPWVWLPLRMAYGLSFITLITVIESWLNSQAASQERGRIFAVYMVVNLGALAIAQQLLRLSSPQGFLLFVVIAILISWALLPITLTRRVQPTVPERPKSSLRALLGFAPLAVACAALSGLAMGAFWSMTPVYVTQLGFDIGGVGLVMSMAIVGGALLQIPIGRFSDKHDRPRVMTWVVLMAALIAAAMPFAPSHNVLVGLYFIWGGLAFSLYPLAVAQLIDQLHPDEIVSGSADMLVMHGAGCAVAPIAAGSLMTAVGGHGLPIYIACVFALLGAYAIYRRRHVTALITHTAHFEPMVQSGAGALEMIFDDTQPDLFDDPSFYEENERERLKKALSSANA
>CY41DRAFT_3367|fig|6666666.67462.peg.3238 bin=HL_48;gene=mexE;product=membrane fusion protein;
MGSLYQSVRLATRRAVIPFLLLTALLTGCEAQSEEAAAPAAPPPPEVDVAEIVAQPVVLSESFTGRVEAAETVELRARVSGYIQEVAFEEGELVEQGDLLFQIDQRPYQARVGAAQADLAQARSQLAQAGSEAERARVLLGRQAISQEVHDQRQAALNNARAMVDAAQAALDTAELDLEYTRITAPVSGRAGRAMVTLGNLASADQSLLTTLVSIDPIHVYFEADEQAAFASQTLLTGDASNSLKIELGGDPERQYKGTLDFIDNRLNPNTGTLQFRAVLDNPDGRIRPGEFARVEMPVARLEQALLVDGKAVLTDQNRRYVYVVDENNLAQRRPVATGRQVDERTVISEGLAAGDRVIVNGVQKVFMPGMEVSPQTVPAAPAADAQPAIAARED
>K417DRAFT_1272|fig|1305731.3.peg.1216 bin=HL_55;gene=yejF;product=microcin C transport system ATP-binding protein;
MSELLSISDLSICFDNGPRVVDQLSLQINAGETLALVGESGSGKSVSALSVLRLLDARHASYPSGQILYRGENLLKASDKRLRQIRGREISMIFQEPMTSLNPLHTVEKQVAETLELHKGMRGPQARRRCIELLELVGIPEPERRLNSYPHQLSGGQKQRVMIAMALANEPDLLIADEPTTALDVTVQKQVLELLKSLQQKLGMAIMLITHDLSIVRRYADRVVVMEHGKQVEEAPTERLFSHPEHPYTRKLIDAEPPDHPNPLVDTSETLIEVDNLNVRFPIRKNLLGRVTESFHAVQNVSFQLRAGETLGIVGESGSGKTTIGHALLKLTGSTGSIRLSGTDLGPLSQKQFRPWRKRVQIVFQDPFGSLSPRMSVAEIVREGLEIHDAGREDQHEAMVIQALTDVGLDPDARHRYPHEFSGGQRQRIAIARALVLQPELIILDEPTSALDRTVQKQVIELLREIQARYRLSYIFISHDLAVVRALSHQLLVLRDGKIVEYGAAEEIFRNPQQDYTRELLNAAFFYQSTTN
>K417DRAFT_2375|fig|1305731.3.peg.2277 bin=HL_55;product=Arabinose efflux permease;
MRRLRPSRSPHFPEPALKSMNALEKRSVMALASVYAMRMLGLFMVMPVFVLLGSDLQGATPALIGFAIGAYGLSQALLQIPFGLLSDRVGRKPMIYIGLVLFAAGSLLAAATDSIYVVIAGRILQGAGAIASVLMALLSDLTREEERTKAMAMVGITIGLSFSVSLVAGPLLGAVWGLSGIFYATAGLAVVALVVVAKVVPTPHGHKFSVETHPTREMVGRVLNDGRLLRLDFGIFALHFALTALFLVFPTMLQDELGLAGGSHWWFYLTVMVTSFFAMVPFIIIGEKRRKMKPVLCGAIALLTLSTAALTGIGQSLWAAWAVLFFFFMAFNLLEASLPSLISKEAPAASKGTAMGVYSTSQFFGAFLGGALGGYLLQSGGVAGVLWLMAAGLAVWLLLALTMPAPTYTSSFVVQLKEAVSEGFDEIDRCLRRLPGVQDVVIVEEARAAYLKVDKQHFHEDQLAHFEFVRQGNGS
>K417DRAFT_2705|fig|1305731.3.peg.2587 bin=HL_55;gene=ykgG;product=hypothetical protein;
MSARSNILNKLRAGLAGTTPRPDEFDEKLVTEPWQYAPEDRITRLRSLMEAVQTEIHSVSSNDWPAKVQQLLDSRNLANVLYAPGTGHGQQLAEHWQSAGAKQALLAYDRPIAEWKEELFWSVDASVTGTVGGIAATGSLVLWPDRHEPRLMSLLPPLHIALLKASEVEDNLYGMMQKHNWSAGLPTNLLLVSGPSKTADIEQVLAYGAHGPKELVVLILEDC
>K417DRAFT_2970|fig|1305731.3.peg.2842 bin=HL_55;product=apolipoprotein D and lipocalin family protein;
MKLSALLTTLLLLLAGCTGLPNNIEPVTGFDQDRYLGTWYEIARLDHSFERGLSQVSAEYTLNDDGSINVINRGYNKEDGEWKEAEGRAVFVGDSDVGHLKVSFFGPFYASYVVFGLDDDYTTAYITGYNRNYLWLMSRTPEVSDEVLAAFRERAEAQGFELGELIVVEQ
>K417DRAFT_3104|fig|1305731.3.peg.2972 bin=HL_55;gene=phaG;product=multicomponent K+:H+ antiporter subunit G;
MTPSSMPFLLELLISLLLVTGALFALIGSIGLARLQDFFMRLHGPTKASTLGLGCLLIGSLLYFSFQKGTVSVHEAIVTVFLFATAPVSAHMMAKAALFRGVGKGGPSRNYPEN
>K417DRAFT_3280|fig|1305731.3.peg.3144 bin=HL_55;gene=yjbB;product=phosphate:Na+ symporter;
MISSVFQILGGLALFMLAMEMMTNGLKNAAGHHLRHLLGTWTRTPLRGLMAGFAITGIVQHSGAVTVATIGFVNAGLLTLAQSLGVIFGSNIGTTMTGWLVSLVGFGFKIEAVALPLLAAGVGAKMISRNPRNQFLGEALAGFALFFLGLSILKTALESLAGGFTGEGIISPDYGLAAYLALGLLATVLTQSSSAALAIVLTAAAGGLISLDNAAAAVIGANLGSTSTAALSALKATANARRLAIGHILFNVLTGAIALLILPGMLWLVALMTDGLNLEANPAISLALFHTLFNVLGAACMLPFTKPFARFLGRLFRSKEEDNAEPRFLDDTLVTTPELAIGAVDQEMKRLIGHSRGLLRVCLDREGLTGSDIRPKAEAIRSLNQAITDYIGRLRAEKMHLSVVDALTISIRTCRYLAEATELASRLMTLRELDRRTEFAEQADLLAHYLDTIRALVASDGPAPDLLADAETTYQHLKNSTLQMMVRRDVSTALGDQALDILSAVRRLNDQWNKALNWQAATEILNGARHQVPESENLQ
>K417DRAFT_3611|fig|1305731.3.peg.3468 bin=HL_55;gene=secG;product=preprotein translocase, SecG subunit;
MDLMETLVVVVHVVIAVALVGLVLIQQGKGADAGAAFGGGASQTVFGSQGSGSFLTRMTTLMAVVFFVTSFSLAIFAKQRAEVAGEAGIPVVQESRQAPADTAPGVEESANGEAEGGESQLPDLE
>CD01DRAFT_3045|fig|6666666.67512.peg.2947 bin=HL_58;product=Sodium-dependent transporter family protein;
MSQNTQPHQQANNLWSSRMAFILAAAGSAVGLGNIWKFPYITGENGGGAFVLIYLACIFLIGVPVLIAETMIGRRGGQSPVATMRTLTRTEGTARGWRAIGWNGVIASFLVLSFYAVIGGWALVYIGKAAAGLFTGADAEAIGGQFGGLLANPWELLLWHSVFMAIVVFIVGRGIRSGLERAVNTLMPLLFVLLIAMVFYAMNSGSFGRAVSFMFSPDFSKLSTGGVLTALGHAAFTLSIGIGVLMAYGSYLPKNVNIARTAMTIAVLDTSVALLAGLAIFPLVFANGLEAGTGPGLIFVTLPLAFGQMSGGALFGTIFFALLLVAAITSAISMLEPVVEWLEEHKGVGRAKSALGGGLAIWFIGIGTVLSFNVWEDLHPLGFIAFFEGKTVFDLLDFLVSNLMMPLGGLAIALFAGWAMKREGLPGDIGLEGGAFKAFMFVLRYLAPAGIAVVFLYNLI
>HLSNC01_01626|ITZX_scaf_20_130|fig|976.5.peg.1569 bin=v3_bin01;product=Small-conductance mechanosensitive channel;
MLTQDAPQDTTAVTMDDTTNIADQIGQRVDTFDSGVLEQIHNFLAIQLFNLQNTPVTLYSLILFVIFISVFSVGGKVISRLLFKRVLGRVEMDEGIRYTLIRFTNYFVIFIGVVISFQFIGIDLSGLAVIFGLLSVGIGFGLQNVTSNFIAGLILLIERPIKVGDRIIVNDMEGDVREINMRSTTIQSLQNISIIVPNADFISGNVVNYSFGGDNRIRVRVDVGVSYGSDLDLVIRSLREAALQHPEVIREPEPTVLFRNFGDSSWDLSVISWIDDAKRHFIVASEIRMNIVRIFRQHDIEIPFPQRDINFRNLIEIKKDEKSG
>HLSNC01_00824|ITZX_scaf_2_426|fig|976.5.peg.1024 bin=v3_bin01;product=ATPase components of ABC transporters with duplicated ATPase domains;
MVGVSKIYKPNKQVLKNIYLSFFYGAKIGVLGLNGAGKSTLLRIIAGLDTDYLGQISAQKGVTFGYLSQEPELDPAKTVREIVEEGVQETADLLKAFEAINAQFAEPDADFDALIEKQGKLQEKIDALDAWDLDSKLEMAMNALRCPEGDTPVNVLSGGERRRVALCRLLLQKPDVLLLDEPTNHLDAESVDWLEQHLARYEGTVIAVTHDRYFLDNVAGWILELDRGEGIPFEGNYTSWLEQKQARLAVEEKQESKRQRTLARELEWVRQNPKGRQSKSKARVSAYEELLSEQHEKRREDLEIYIPPGPRLGGKVILAENVAKGYGDRLLYENLNFALPPGGIVGIIGPNGAGKTTLFRMITGKEEPDNGTFTVGPTVKLGYIDQNRPLDPSKTIWEEISEGQELIQLGQREVNSRAYVARFNFSGSDQQKKVTELSGGERNRVHLAKMLKEQANVLLLDEPTNDLDVNTLRALEDALLEFAGCAVVISHDRWFLDRIATHILAFEGNSEVIWYEGNYQEYMEYRKKKLGITDDQPKRIQYKPMTR
>HLSNC01_00535|ITZX_scaf_2_718|fig|976.5.peg.1316 bin=v3_bin01;gene=cusA;product=Cu(I)/Ag(I) efflux system membrane protein CusA/SilA;
MLLSLIRFFLDNKLIAVLLLVVLTVWGLVTVPFNWNLPLPSSPVAVDAIPDIGENQQIVFTPWAGRSPQDIDDQITYPLSTALMGIPGVRTIRSTSMFGFSSIYVIFEEDVEFYWSRSRILEKLNSLPAGLLPEGVQPALGPDATALGQIYWYTLEGRDPQGNPVGGWDPHELRSIQDFLVKYALSAAGGVAEVASIGGYVQEYQIDVDPDALQRYGIGLEDVVRAVRESNLDVGARTIEMNRVEYIVRGLGLVESIEDLQEAVIDVRRNTPVRVGDVAMVQLGPAQRRGMLDKTGAEAVGGVVVARYGSNPMQVIENLKAKIDEIAPGLPVKTLADGTESRVTIVPFYDRSTLIRETLGTLQEALTLQILITIIVIIAMVMHLRASMLISAMLPAAVLMVFIAMRYAGVDANIVALSGIAIAIGTMVDMGIILTENILRHFRESGSGESAREVVFRATREVSGAILTAGSTTIISFLPVFFMEAAEGKLFRPLAFTKTFALVAAILVTLLLLPPLAHWLFTRKLSMDWARRVWNGFLLVAAVLAGSYVSGVAAVVLAIIGLTGLYRSLPGLKSAMPWFTEVRLVRFQNLAVVLAVAWLLGSYWLPLGPGSSQFVNFLFVLLLLGAVLGLFRVFIYLYPRMLGWCLRHKAAFLSIPALLLLFGALSWQGFERSGGGLLARGFDQLGVNIRTTSVFSTLYHTFPGLGKEFMPALDEGSFLLMPTTMPHAGTEEIIDQLRTMDMRVASIPEVETVVGKIGRVESALDPAPLSMFENVILYKPEYITDADGNRLRFRVSRDGTFRRDENGELIPDPRGRYFRQWRDEIRTPDDIWQEIAEAALIPGVTSAPKLQPIETRLVMLQTGMRAPMGVKVSGPDLQTIQSFALQVEEVLKTVPGVKSQAVFADRTVGKPYLEVRWNRSELARYGISITRAQQTLQAAVGGETVTTTVEGRERYPVRVRYARELRDNPEALQAVLVRASGGAQIPLGQLAEIHYVQGPMEIRSEDTFLVSYVLFDRQDDVAELTAVNNARDALNTAIQRGQLPVPDGVSYSFAGTFENQVRAEERLMILIPLVLISIFLMLYLQFRSTATTFMIFTGIAVAWSGGFLMLWLYGQPWFLDFSLFGTSMRELFQIAPVNLSIAVWVGFIALFGIAVDDGVVMATYLDQTAEQRKDTGDGAVSRIHQAVILAGSRRIRPCLMTTATTLLALLPILTSTGRGADIMIPMAIPAFGGMVFQLITLFVVPVLYALREEWQHKRTLNATVSEHA
>HLSNC02_02319|ITZY_scaf_0_198|fig|976.7.peg.202 bin=v3_bin02;product=putative ABC transport system permease protein;
MGLAIAFSVTAVLSLSLFSERLQGGILAQSAEFLAADRILRSRQEIETEWLTKAQEEGLSTARRVTFNSMVFAGNELALADVKAVSPGYPLRGNLEISEQPFGAGNVTRELPQRGEAWVHSGLFQQLPLELGTELEVGNTTFTITKVLIKEPDSGFSVFADAPTVLIPYADLEATGLIQPGSRVSYNYLFAGEPEAIAIYEEWLLPQLDDLTQRWRGIQDGDSPLASALDRAERFMLLASLLGVVLAATAVAVAAQRYCQRNYDAVAIMKTLGGTKPFVRKVFVTHLLLLTIFSIAVGLIAGFGLQWAVVTWVSTQLEYVLPQASWQPWALAIGTGFISALMFSLYPLLRLLNIPPLRVLRRELDGSTTRRVIHWLASGGAIFGLMLIYSQSLTLSLALFAGGAVAAVILLVVSRLFIRAGRQAGMQAGSSWRLAMAGLQRRAKENSLQMLSFSTAIMLLLLVLALRTELLQDWQNQLPENAPNFFVVNVAPEQVAPMQAMFEREEIVATDLYPITPGRLVSINDTPVRDEVSKEERDDSEVREGFGRELQLTWRNTLPPENELIAGRWFEGDEVGVSVESEVAERLSLALGDRLRFRIGGEEFETPILSIREVDWNTMQPNFYMIFNTDTIRQNSATYIASFYLPTERKSQLYELFKDYPQASLIDVDDIISQIRDVISHVTLAITFVMVLVMFAGALVLVAQVQATLEERQQEIVILRTIGARSGLLAKAVSYEFIVLGALAGLIAAIAMELSIFILQTQVFDMTPTLHERFWLIGPITGAVIVAALGGFTCRRLLTQCTSTLIRNLS
>HLSNC02_01619|ITZY_scaf_17_92|fig|976.7.peg.1064 bin=v3_bin02;gene=engA;product=ribosome-associated GTPase EngA;
MLPVVALVGRPNVGKSTFFNRLTHSRDALVADFPGLTRDRQYGRGRYDGYQFIVVDTGGIQGDEEGLDRLMAEQSLQAVHEADVVLFLVDARDGLTSSDEFIADYLRRQEKPVQLVANKVDGIDGDSAVADFYKLGLGDVWQIAAAHGRGVTKLLKASFAPLLGDFPDLKEPEPEEFDINEDNTFEAPDPETPIKLAIVGRPNVGKSTLTNRILGEDRVVVFDMPGTTRDSVYIPMERDDQAYILIDTAGVRRRGRIGEAIEKFSVVKTLQAIEDANVVIMVIDARESIGDQDLNLLGFILNAGRSVVVAVNKWDGLEQDARQWVKDELDRRLGFVDFARIHFISALHGTNVGHLFDSVKEAYASATKRVGTSQLTRILEAAVEDHQPPLVRGRRVKLKYAHAGGYNPPRIVVHGNQVNDLPESYKRYLMNYFRRSLELMGTPIKIETKNSDNPFAGKKNKLSMSQQRKRKRMMRFVKK
>HLSNC04_02039|ITZX_scaf_29_185|fig|153232.4.peg.653 bin=v3_bin04;gene=phnD;product=phosphonate ABC transporter, periplasmic phosphonate binding protein;
MTFLIRSLAIIAAFCLLDASGIAWAQEEERESIVFSVISTEQTEAVEALWQPFVADMEETTGLEVELVSAIDYAGVIEAMRFGQVDVGWFSNLSGLQAIRLADAEVFAKTLYPGGQEGYRSVILVPDDSPIQTLDDLLVCDGSLSFALGDPNSTSGTLVPLAYIFAPRGIDPQTCFSQVTNANHEQTALAVANGFVDAGTNNTTNLERLAQTRPEALEDVRILWTSPLIQTDPIVWRRDLPEDAKADILSFFLTYGFRGGADQRAREQAILEALFLGGFLPATDEHLLPIRRLELMRDLAETQASDELEDGERAARLEQVEIAMGELAAEERRVAVRDLADDLIEARARMDAEPDEASAQITGLVSSFLAAQPRIEVERRARRVTAGELTRGLIGLGSGLALFGVLMIRSRPPRFGPSKLMSDRLIDAAIWSGLFGLLIWSFWPAEMFKLPLLGANAPRMGEYIAGFLQLDLDGWEGYARQTLITVQIALWGTVVAVVAAIPFGLLASRNIAPVWIVQPVRRLMDAFRAINELVVAAIFVAAVGLGPFAGVMALALHTTGVLAKLFSEAVEAIDDGPVEGVRATGAGPVNEVVWGVIPQVIPLWASYALYRFESNTRAATILGLIGAGGIGQVLIQNIRSFEYGKTATILLIIIAAVTMVDLLSQMLRKRLV
>HLSNC04_00235|ITZX_scaf_3_774|fig|153232.4.peg.1581 bin=v3_bin04;gene=oppB;product=oligopeptide transport system permease protein;
MKAARYPAKTSPLWLVTAQGFMLSYLARRLLVAIPTILVIITVAFFMMRAAPGGPFDLERPMPEEIRQNVMAAYGMDQPVWKQYVDYMAGIARFDLGPSLKFRDKSVADIISEGFPVSAVIGALSITLAVFVGTIMGSIAALRQNSPADYTVVGISTVGIVIPPFVMGPILALLVGLHWGLLPTGGLDPRYGMTWDRLILPVVTLALPQIAIISRLMRASMIEVLRSNYVRTARAKGLPAASVIVRHALRSAVLPLVSYLGPAAAALLTGSIVIEQVFQLPGIGRQFVQAALQRDYTVVMGVVILYASLIIVLNLIADLLYAALNPKVKYD
>HLSNC04_01183|ITZX_scaf_80_156|fig|153232.4.peg.2589 bin=v3_bin04;product=ABC transporter, ATP-binding protein;
MSSYQYVYHMDKLAKTYPGGKQVFSGISLHFLPDAKIGVVGVNGAGKSTLLKIMAGYDSDFTGEAWAEKGVRVGYLPQEPKLDESKTVWENVIEGSEDKKIYDAYNAIAMELAEDYSDELMEKMTALQEDVDARDAWDIDSKIEMAMEALRCPPGDASVVNLSGGERRRVAICQLLLSKPHMLLLDEPTNHLDAESVAWLQHHLENYDGAVLIVTHDRYFLDSITTWTLELDRGQGIPYQGGYSAWLEQKAKRLSQESREESAKQRALTRELEWIRSSPKARQAKSKARIKSYEEMRDAADREKISTATIRIPPGPRLGGNVVEFDNVSKGFGDQLLIKDLTFKLPPGGVVGVIGPNGAGKTTLFKMIVGEEQPDSGTVKLGETVQLGYVNQSRDALDAKKNVWEEISGGHDMITLGEHEVPSRAYVGAFNFKGGDQQKKVGILSGGERNRVHLAKMLKEGGNLLLLDEPTNDLDVETLAALEAALEDFPGCAVVISHDRFFLDRIATHILAFEGDSHVEWFEGAFSDYLEDKKRRLGTDALVPTRVKFQKFER
>HLSNC05_02398|ITZX_scaf_107_51|fig|119541.3.peg.52 bin=v3_bin05;product=Major Facilitator Superfamily;
MQNALQFLKTNLRWLGVGFLLTFASAFGQTWFISLFAGDIKAVHGLSDGAWGSLYTVATLASAALMFWRGSLADIVPLSRLAPAMTLVFALAAVLMATAQSVWLLGLTLFLLRFCGQGMLIHMAMTAMGRWFEATRGRAVAFANLGHPASEVVIPLLTVLLIASIGWRTTWLGVALVLALVVAPVLWTSLRHERTPQGMAHSDSMTGLGARHWNRTDALRHWFFPALVPVLLTPGFIGTVVFFHQVHIAEVKGWTLAQMAPGYSAFASLTVAASFLSGWAADRFGPHRLLPLLLVPMGVGVALIGPAENVVMWYVALAIVGLTQGMASTLWGGLFPAVYGTRHLGAIRSLGTTIIVLSTAIGPGITGMLIDAGIDFPAQTLAMGLWCLTLAAGSIWMARRLNSELAQGAL
>HLSNC05_02712|ITZX_scaf_157_14|fig|119541.3.peg.589 bin=v3_bin05;gene=fieF;product=ferrous-iron efflux pump FieF;
MTMDNAKTRVTLVGAGVNIILSTAKIGAGVVLASPALVADGVHSLSDLVSDVLVLWALRHSGRAPDEDHPYGHGRFETLATLALSAVLALTGLGIAWDAALRLLSGADSAPGVWALAVIALSIVTKEILFHYTKGVGEREASRMIVANAWHHRTDALSSVVALVGVGAAQLGFGWGDPLAAIIIAAMLARVAWEFGKGAVDELVDTQAPDNLRADLQDSLSRTPGVQGLRDLRMRQHGARAVADVSVMVDPHITVTEGHRIAEAARADALGQIDALEDLIIHVEPAGHFDGFGATKAPLRGEIEGLILTLAQAHPMVAKVARVQLGYFEDGLHIEVLAGLHAHADHAATEAELTDTLRQTLPELRALSLHRQAGLHG
>ITZX_scaf_309_39|fig|119541.3.peg.1077 bin=v3_bin05;gene=lapC;product=membrane fusion protein LapC;
MADVDFKRLSRDMAGREGLGGSLIMITIATLLGLALIWASWAELDNVTRGEGRIVSSVQNQMVQASEGGVILRRFVSENSTVAEGEVLFEIDPVDASSELNRVAQRLAGLDIKELRLRAEIDGTEFIVLAELNARSPMVALTEQSLFAARRAELAGQLAVLEQRLQQRIQDLRSAETTVGTAERTAGFLEEEIAVVEPLVRDNIAPATRLLELQRQLEQARGERDRAAVSIDQARSGMVELETEIENARANYRLRAMDELNTVVAEQSELAESLPRLEQRVSRTVIRAPMEGIVNQLNFRTPGGFVNTGDVILELVPTGEALVIEAKIAPQDISRIRVDDAVRIRLSAYDSAKYGTVDGRVIRISPDAVVDEQNGGMSHYLVDVAIEGELILETGEAVTFIPGMTATVDVLSGKRTVLEYIWQPIARVQELALRD
>HLSNC05_00306|ITZX_scaf_4_158|fig|119541.3.peg.1264 bin=v3_bin05;product=MFS transporter, UMF1 family;
MTLPRKHIWGWWAFDWANQPYNTLLLTFIFAPYFASAVAPDPVTGQALWGWMLAASGLVIALAAPVMGAIADSSGNRRSWLLLWSALYVLGSGALWLAVPGADAMTIALVLLAFAIGLVGLEFGIVFTNAVLPDLGHRDDLGRISGTGWALGYVGGLVSLVVMLLFLAENDQGVTLIGLSPPFGLDADAREGTRLVGPLTALWYLVFVIPFFLWVPVKSATVRVQGAVRRGLQELGESLRALPTRKSLFSYLGASLLYRDALNGIYAFGGIYAAGVLGWSIVQIGVFGILAAAVGALACWLAGKLDSRFGPKPVIVGSVVLLMVVCVIIVGTDRSMALFLPVAEGSRLPDITFYICGALIGAGGGSLQSASRTMMVRQADPARMTEGFGLYALSGKALAFLAPALVALVTTLTDSQRMGVTPLIVLFVAGLVLLSFVDPDGEPEFRCAPS
>HLSNC05_01000|ITZX_scaf_8_87|fig|119541.3.peg.2669 bin=v3_bin05;gene=ftsE;product=cell division transport system ATP-binding protein;
MIEFQDVAHDYGGGALFEGVTIALEPGSFHFLTGPSGAGKSTFLKLCYGELLPSRGTVALQGTNLRQMSRDALAEARNSIGIVHQDCQFLDHLDIRSNVALPLSATGRNVSERDVDDLLNWVGLKAQADALPPTLSGGERQRAALARAVIAAPRVLLADEPTGNLDWDMSQRLLSLMIELNRMGTAVLIATHDMNLIRTAKSQVSARVLRIAGRKLQSAGSDL
>HLSNC05_01039|ITZX_scaf_8_126|fig|119541.3.peg.2708 bin=v3_bin05;product=Predicted permease, DMT superfamily - COG5006;
MDIRALMMGLAFAFMWSSAFASAKVIVHHAPPLMSLSLRFLISGLIGIALARALGQTWALTRAQWRAIAVFGLSQNALYLGLNFIAMQTVEASLAAIIASSMPLLVAFAGWAFAGERLRPLGIAGLAAGFGGVALIMGARMGGGVDLYGVALCVAGVIALTVATLSVRGASAGGSNLLMIVGLQMLVGSVLLAGPALALESFEVQWSWQLGAAFSYTVLIPGLAATWVWFLLVGRIGAVRAATFHFLNPFFGVAVAAVLLGESLGIYDVIGVAIIMAGILAVQRSRVVTKLG
>HLSNC13_01644|ITZY_scaf_237_39|fig|2745.12.peg.941 bin=v3_bin06;product=TRAP-type mannitol/chloroaromatic compound transport system, large permease component;
MNISPEMLTLVMFGGLMIGLFMGHPLAFVLGGVAVVGAFLGPGTQVMGTLINNVYGNAMDNYVLVAIPLFILMARFLNDSGVTEKMFDAMRLLLANLRGGLALTVVVVSVLLAATTGIVGASIAVMGMIALVPMLKYGYHKGLSTGVIMASGCLGILIPPSIMLILMASYSPVSVGALFAGALVPGLMLGAMYALYVLIICHLKPSYGPVVPAEERAGVSTRELLIMLAKYVLPPMSLILGVLGALFTGIATATEASAIGVFIAFMLFMIFGDRQLKTCFNTLIEASKTTTMVMLVLVGATAFTGVFSRGGGMDVISELVLAMPGGTIGALILMLFLVFILGMFLDWTGIVLLSFPIMLPIVETMGVDMLWFVVMVAVVLQTSFLTPPFGYALFYLKGVAPPGVETLDLYKAVVPFVALILLACVLMAIFPWLITGLPSLMVGY
>HLSNC06_01399|ITZY_scaf_445_9|fig|2745.12.peg.2085 bin=v3_bin06;product=Putative threonine efflux protein;
MPAKITLDVKKAVVQYQYDESFSLYECVVMTPFSLIDGQFVPFVIAITLLSITPGVDTLLVIRNTARGGFRDGVATSMAICSGLFVHATISAMGISLILLQSAWAFHALKLVGAGYLIWLGVGSLLAARRGQTLPVKGMMTKSDAVPLWQPLKEGFLSNVLNPKTVVFYMAFLPQFIAPSDPALVKSLWLAGVHFVIANLWQISVVLMVGSAGKWLASARFAQTLNAMTGAVLVVLGIRLALSQRPV
>HLSNC13_01548|ITZY_scaf_583_1|fig|2745.12.peg.2663 bin=v3_bin06;product=TRAP transporter, DctM subunit;
MSRLSVMRWQKPLISPLLTVLAVLGCVILPLMGYHLAFLFFALFTMLVLGVPIAISLAGACLMFVLITGQIPNIVVAHRMINGIDSFPLLAIPFFIFAGSLMNNGGITERIFNFAKALMGWMRGGLGHVNVGASIVFSGMSGAAVADAGGLGMIEVKAMKDAGYDEEFAVGITAASSTIGPIIPPSLPMVIYGVMASASVGQLFAAGLLPGLLMGAMLMLMIFIISRRRGYQRDAVFSMRVLGHTFTRAFLSLLTPVIIVGGIITGAFTPTEAAVAAVFYALLLGVVVYRTLTWRKLLKVSMETIETTAVILLIVSSASIFAWILTSNQVTQNVIALMGPFADSKVAVLMMANIVLIIVGCFMETIAAITILVPVLLPMAVAVGVDPVHFGVIMVLNLMIGLLTPPVGMVLYVLSRVSNVSFERCMRGTMPFLIPLVICLLLVTFIPAISMWLPTLIYR
>ITZY_scaf_22_2|fig|31989.4.peg.1174 bin=v3_bin07;product=Small-conductance mechanosensitive channel;
MNKVRAFLLSLMLCLLALPGVAQQTDEQAIDYDAWQRIAERAETAVEAGRASDAALGSLRMELAEWRARFLDAQSTNNARIRTTREQLSALGSPPENGEEPTEIAQSRSELNAQLAELQAPVKTAEIAHARADGLIRGIDAIIRDRQSQQLLERGPLPVNPLHWAPALSELNTAFANLRNEWRSAWENPIQREMTKSRLPMSILLLIAGTVLLVQGWKWVSRLTVRIQNHSDSRSRWLLGFVASLGQPLVMLLGFTALIEAAYSTGLPGLRGEQLLSALRPAGYLFIVSMWIALRVFPRGNLDDPPLKLSAERRREGRFEGGLIGLVLGLSMLVRPISTYEGWTPATNAVVTFPLIVLSGLLMWRLARLLRQNHARIAEDDAATPGYIDQLLLLLARALQAVAIAGVLLALGGYFEAARTLTFSMLSSVLLLAFVMILQRLVAELWVLFSGFGEEGRDGLVPVLAGFVLSLAAAPFLAMIWGARSTELIELWTQVNSGFMLGETRISPVDFLTFAIVFAAGYTITRLLQGTLRNTVLPKTRMDVGGQNALVSGLGYVGIFLAAIIAITSAGIDLSSLAIVAGALSVGIGFGLQNIVSNFVSGIILLIERPISEGDWIEVGGQMGYVRDISVRSTRIETFDRTDVIVPNADLVSGTVTNYTRGNTVGRVIVPVGVAYGTDTGKVEAILREIAEAHPMVLLNPPPAVVFQGFGASSLDFEIRAILRDVNWVLTVKSDMNHEIAKRFADEGIEIPFAQRDVWLRNPEVLGGGPERPAEPSHDPAPDDRKPGRRADRPDLSNLHESDMDDGDPGVGGDGDGDGR
>HLSNC07_02191|ITZY_scaf_24_130|fig|31989.4.peg.1695 bin=v3_bin07;product=Predicted permeases - COG0679;
MQALLDVILPVFLVIGFGYAAVWRGFLSGADIDGLMRFSQNFVFPALLFQAIARLDLGETFDTGLLVSFYTGSTASFLFCLLGARLLFRRDWEDAVAIGFAGLFANSLMLGLPITERAFGADSLGPNYAIVAVHSPFCYGLGITAMEIARARGQSLTRLPGTVLRAMFRNALVIGIGLGFIVNILSVPMPVAAMDAIELLTRAALPVALFGMGGVMVRYRPRGDVKVIVYVCLSALALHPAVVWIMGRWFDLGQEAFRSAVLTASMAPGINIYVFASIYGRAQKVAASSVLVGTALSILTVWLWLGALP
>HLSNC07_03100|ITZY_scaf_338_27|fig|31989.4.peg.2367 bin=v3_bin07;product=Predicted Co/Zn/Cd cation transporters - COG0053;
MERTQKIAAGSILIGLLVLGLKLVAWAMTGSVALLSDAMESIVNVATAIAALIAIRIAARPADSNHPYGHHKAEFFSAVLEGVLIIVAALFILREAAQAFMNPRALDAPLAGLAVNVAANIVNGLWCWVLLQQGRRLRSPALVADGKHLLSDVISSVGVAAGILLAILTGWALLDPILAALVAVNILWSGWRVVSASLSGLMDEAVSEGELEQIRTVISDAAEGAIEAHDLKTRQAGQATFIEFHLVVDGDTSVTSAHDICDRIERALHAEFADAQITIHVEPEDKAKHSGVVVL
>HLSNC07_00282|ITZY_scaf_6_69|fig|31989.4.peg.2555 bin=v3_bin07;product=peptide/nickel transport system permease protein;
MGLFILRRVMTMLLTAICLTFVVFFLTNLYPNLEKLAKTEGNMRMTDAQVESWLTENGYLQPLPLKYAQWIGVMPGARTLDDDGEETGRCIPPGTDPAEAPRFCGVLQGYWGFSTVFKDPVSEIISTRLGLTAKLMFWVMLLMVPSALLIGVLAGMREGSRTDRTLSTFAISTTATPEYVSGVIFIAMLASSRYGLGPLLNEWGLIAGNAPFKGTATGAMEDATFQNFFLPVLTIALYGMGYIARMTRASMAEVMTAQYIRTARLKGVKFRNIVMKHALRNALIAPFTVIMLQVPWLLNGVVIVETLFNYKGFGWTLVQAASNNDIELLLAVSVVSVFVVLVTQLISDIGYVFLNPRIRIS
>ITZY_scaf_6_145|fig|31989.4.peg.2631 bin=v3_bin07;gene=urtE;product=urea transport system ATP-binding protein;
MASTEPLLSVRGLNAYYGGSHIIQDVELDVAPGECVALLGRNGAGKSTLMKSLLDAGPRVVGEVRFDGEDLAGIPIDMRTKRGLVLVPEDRRIYPNITVAENIELGRHAARPGSVIASDELYDLFPLLKPLKQRAGYQLSGGQQQIVAVARGLMGAPRLLLLDEPVEGLAPVVVDEMAAHITRIRETRDLALLIAEQNLSFARRVSDRVILIDSGRIVFDGNWEDFDADPQLKERYLAV
>HLSNC08_00641|ITZX_scaf_6_355|fig|31989.5.peg.3342 bin=v3_bin08;product=Cobalt-zinc-cadmium resistance protein;
MPDKDTSLNLSAGLASVAVALVLVGLKLWALAATGSLSVAAALADSALDLMMSLIALAAIAYAAKPADEDHAYGHSSAEDLAALAQSLVILVSAVLILWLAVTRLRAEAPAPLTAEGAGIAVLGISILLTAGLVAWQRHVARRTGSKVVSADSLHYIGDLVPNLGAIVALWASAAFGMARLDAVIAIGAALFLGVGALRIGKGAFDALMDRRADPDVLDRIGRIAKGFPGVHGFHDLKTRQAGSRIFVALHVELDGAQSLDDAHAIGAALRRAILAEFPRADVIIHKDPVGVEPHPEDPQKEG
>HLSNC08_00625|ITZX_scaf_6_371|fig|31989.5.peg.3358 bin=v3_bin08;product=simple sugar transport system permease protein;
MRAVIALEKRPQPSAAWRWAAPFLAVVLTMIFGALLFAALDKPPLEALGKIFWEPLFGENASFHRNGLWIKGAPLVLIAIGLSFGFRAGIWNIGAEGQYIVGALCGAAVALAFYPMEARWLVFPLMVIAGALGGLAWAMIPGVLRVRFGANEILVSLMLVYVAQQLLSSMALGLMKNPEGFGMPGSRNLSQYAAATSWIDRGVGLHWGVVAALIAVIAAYVTMARHLLGFQIRVTGQAPRAAAFSGVVPARLVLICLGVSGALAGLAGLFEVAGPSGIVSIDFAANYGFTAIIVAFLGRLHPIGILLAGLLMALTYIGGEIAQSSLQLPGAAIQVFQGMLLFFLLAVDVMTHYRLRLGRRVAA
>HLSNC09_00069|ITZX_scaf_221_29|fig|31989.8.peg.1019 bin=v3_bin09;product=putative ABC transport system ATP-binding protein;
MSGTETVIEVRDLRMQFGRHVVHDGLDLDVRRGEILGVVGGSGTGKSVLLRAIAGLERPTAGRISLLGTDVLAGDEAAREALSSRIGVMFQDGALFSSLTVAENVEVPLRSVAGLSAETRAGLARFRISLSGLPWNAGDKYPSELSGGMRKRAGLARALARDPEIVFLDEPTAGLDPIGAAAFDELIRDLSHSLGLTVFLVTHDLDTLYAACDRIAVLAEKRVLVTGTLDDMLEVDHPWVQEYFRGPRARAARQEGAPRAGMG
>HL1CC011_03107|ITZX_scaf_158_61|fig|1005722.3.peg.1183 bin=v3_bin11;product=Bll0704 protein;
MGTEWLVGLGWVVLAGFTRGFAGFGSALILVPTLSLLFPPQSVVAAVILLEITAGAGLLPEALKKTQWPEVLPLVLSAVPMVPLGAHFLTLLEPVLMRRMIGGLILTFVLLLLLAGKRRFIPVSLPFTLGVGAISGVLTGLGGIGGPPVVLYEMSGDNLAAANRANFIVFFALTQGMALISFGLSGVLTAPVWQLFVQFVPALIVGLLLGRFCFRRVNERLFRRFVLSLLLGVSAVALLT
>HL1CC011_01003|ITZX_scaf_46_111|fig|1005722.3.peg.2862 bin=v3_bin11;product=ABC-2 type transport system ATP-binding protein;
MIEVDQLSKVYGSTAAIKAVSFRVEPGEILGFLGPNGAGKTTTMRILTGYLPATSGTARIAGKDVHTDSMAVRQSIGYLPETPPLYREMTVEGFLSFVARIKGVSAGDRAMKVASAIERCNLKEKRKLIIRKLSKGFRQRVGIAQAIVHNPPVIVLDEPTVGLDPRQIIEVRNLIKSLAGEHTIILSTHILPEVSMTCDRIAIINRGEIIATDSPEHLVERLTGQGGYQIELHGEEAFCIAVLRSVPGVVKVEVISAEGESLAEGHRRFQVTTGAGVDEAVGSAIAATVVNQGIGLFELSRSRASLEDVFINLTMQEPEASASDAIANVIPDSATGPIETTDAATEPKEAIDAEEAEIESEETEETEEASS
>HL1CC011_01427|ITZX_scaf_79_58|fig|1005722.3.peg.3801 bin=v3_bin11;gene=secF;product=preprotein translocase subunit SecF;
MKLNVIKQRTLWWGISGAVILIGMASMAFSWQQYNAPIKPSLDFIGGTRLQLTRDCSVASNCDRPIEISEVRQVLDAQGYSGSSIQLLGDDGQSVVVRTSNLDVDQRDALQSGLEEAIGTLDSDSTQNDTVGPVLGKQLLQTGLLSLIVSFALIAAYLSLRFKLDYAILAIVALLHDLLVTLSVFSILSLVIGYEADSLFIVALLTIVGFSVNDTVVIYDRIRESLTLHPDHTINQIVEDSVNDTLGRSINTTLTTVLPLLSIVLFGGESLKFFALALITGFIAGVYSSIFIASTLLAWWRSRSETDGFGGDGFEEDRYGNSADEPVDSAPVV
>ITZX_scaf_3007_1|fig|6666666.76619.peg.269 bin=v3_bin11;
MLAVQNLSVNYRGIEALSAVTLTLQAGEWVGLIGPNGAGKSTLVKAILGLMPYQGKILLNGTSLKRQRRQVAYVPQRSQIDWDYPITAWNVVMMAQTRSLGWGRSPDIKTKKLVSAALDRVEMLSLKHRPIGQLSGGQQQRIFLARALAQQPNLFLLDEPFSGIDKKTEAMMLSIFADLSQQGKTLLVCSHEWGEALNRYHRLLLLNRRVLANDTPQAVMTMENIQQAYGENIQAALHHQNVIPFVC
>HLSNC12_02400|ITZX_scaf_132_66|fig|31989.7.peg.675 bin=v3_bin12;product=MFS transporter, UMF1 family;
MAEKRISRRIWGWWWFDWASQPYNTLLITFIFGPYVVSVVGDGSRAQAIWGYGIGFAGLLIALTSPFLGAIADRSGARMKFIWFFSALYVVGAWGVWWSAPDSFNVWQVMLLFCIGLIGMEYATTFTNAMLPDLAPREELGRISGSGWAWGYAGGVLSLIIMLTLLAENGGGTTLIGIAPILGLDPDLREGTRAVGPFTALWYALFMVPFFLWVREPRKPGALSVIEATRQAWPDLKATLVALPGQRSLFAFLGSSMFFRDALNGIYTFGGIYAAGVLQWSVIDVGVFGILAAVTGAIFAWLGGKADSRFGPKPVILFNIVALTSVALCIVFVSRSSVFGFAVAPDSGAPDIAFYLLGAMIGAGGGSLQAASRTMMVRQADPARMTEGFGLYALSGKAMSFMAPLSIGVATDLTGSQQLGILPVIVLFLIGLVLLVWVKPEGETETAWHPVRLDH
>HLSNC12_00708|ITZX_scaf_22_85|fig|31989.7.peg.1294 bin=v3_bin12;gene=thiQ;product=thiamine transport system ATP-binding protein;
MSRSSAWSAERRHAILELDDLRIELGEFRLRADLRVEAGARVAVIGPSGAGKSTLLGAIAGFVPLAGGTISWRGARIDTRPPAERPLSILFQDNNLFPHLSVFDNVALGINPSLRLRADQREDVEQALARTGLEELSARKPAELSGGQISRAGLARVLLRARPLILLDEPFAALGPALKRDMLALVAEIADEQGATLLMITHDPADALRICPQTIVVARGAASAPADTKALVAAPPPELAAYLGTG
>HLSNC12_00368|ITZX_scaf_39_322|fig|31989.7.peg.2033 bin=v3_bin12;product=Putative oligoketide cyclase/lipid transport protein, similarity with yeast ubiquinone-binding prote;
MPRHAETRNLPYTAAQIYDLVADVARYPEFLPWTAAARIRSREPLPGRSDGAEVMEADLVISFKVFRERFGSRVTLFPAERRIETDYLDGPFRHMHSQWQVRDRPEGGCEVSFFVDFEFRNAMLQKVIGVVFDEAMRRVVGAFERRAAALYG
>HLSNC12_00580|ITZX_scaf_41_40|fig|31989.7.peg.2136 bin=v3_bin12;product=Tricarboxylate transport membrane protein TctA;
MDSLLLALSKLGDPATLALMLGGTAAGVLIGAMPGLGSVLAITLALPLTFVLAPEPSIALLLGLYAGSVYGGSLSAILLNTPGTPQAAATVFDGYPMMQRGEGDLALGWATVASVIGGLISVLVLIVAAPTLARFGLRFGPMEYFALGLFALTCVVSVSQENLAKGLVACLLGLLVATMGQDPLTGDVRLHFSSFDLMAGIALVPFLVGLFALSEVIWRVAERHAETVEIKGRTGFRFPPLRDMARRWRVFGKSAMIGTWIGTLPGIGATASSMVSYAEAKRSSPNAANFGKGEPDGVIASETANNAVTGGALVPTLSLGIPGDPITAVMLGALIIQGITPGPRLFVENADLMIFIFVALFVVNLALLVLGPLLGPVFARAVRAPEPVLLGVIVVLLGIGTFSVNYNAFDLKVMLAAGIGGFLLRYGGFPLAPVVIGFVLGPMIEQSLRQGMVIARGDFTVFLRQPIALTLFVASALFLAWSGWRFWKDWRQARQGRG
>HLSNC12_03521|ITZX_scaf_757_8|fig|31989.7.peg.2954 bin=v3_bin12;gene=lolD;product=lipoprotein-releasing system ATP-binding protein;EC_number=3.6.3.-;
MNMLVEVEGLVKTFGSGEAATRVLRGLSLTLQTGEMTALLGPSGSGKSTLLTILGTLMKPTSGNHRMLGVDLVAADDRALTAFRNLHIGFVFQFHNLLPDFTALENVIFPTAVREGRETAAARARGRELLTRMGLAERIDFPSANLSGGQKQRVAVARALMNRPELVLADEPTGNLDRASAMQVMELIGEINRDEGTTFLISTHDEKIAGLCRRQVVVGDGVVTG
>HLSNC15_01771|ITZY_scaf_51_2|fig|1111.4.peg.2152 bin=v3_bin15;gene=sam;product=S-adenosylmethionine uptake transporter;
MPDAIPPPRRLAPYAAAFAGVGFLALMDAFMKGAALATGAYTATVLRSLIGAALIAPFWLARGPAWPRGALLRLHLERGIVSAVMALSFFFALTRLPLAEAIALSFVAPLLALYLASILLGETVRREAIAASLLGLAGTLVIVGGRIGEGEMGREAAEGLAALAFSAVLYAYTFVVIRRQSQLAGPVEIATFHSGIGGLFLLAFAPFAWEMPRIEVMGGLAAAGALTVAASLAIAWAYAREEAQALVPIEYSGFLWASLFGWLFFREELALPTLAGAALIVAGCWLVTRRAPETPGAGAAGDPTGI
>HLSNC16_01552|ITZY_scaf_440_12|fig|1198.3.peg.2805 bin=v3_bin16;product=Small-conductance mechanosensitive channel;
MLDYLPEYLPNTLDLNELFQWSSMIVGAGLTLALIFVLRPIINFLNRPQENSSPISKLYQVLLQPNLQIFGIVLSLGALEVAALRFEVGSWLETPLSLSLTVAIAWFLSRVAAQLFDVYLLDIVLRKGSKINELLNLGKLVSNLAIIIGAIFVFAQTHQVNLLGLLASLGIGGLAVAFAAQKTLEQILGGIVLYLDKPFTIDDYVGLPDGTFGRVESIGLRSTKIRCSGKGTLMIIPNGNLTQMTVENFTGGKKVMAILYLNFEQEIPEDERALIRQVIIRGTSDIFGIDSRNTDVTFKSIREKSSTIKTQAQTTFFILGSGSVSMEIRRQVLDVANQKIAKQLKEYGVIFDIDEPTIYVDSPITI
>HLSNC16_00946|ITZY_scaf_616_16|fig|1198.3.peg.3696 bin=v3_bin16;product=sulfate permease, SulP family;
MNITNHIHTRNLRGDFFGGVTAAIVGLPMALAFGVASGAGAIAGIYSAVLLGFFAALFGGTPTLISNPTGPMTVVFTAVIATLTAKYPEGEGLAIAFTVVMMAGVFQIIFGLLRLGKYVTLMPYTVISGFMSGIGVIMIMLQLPPLLGEEGVGGVLATVRVLPEWISPADLITNPELGLGLLTLAILFLTPSKIARVCPPQLLALLIGTGVSASLLSGQLRIVGEIPAGLPSLYFPSISTPDLQMMVIDAVMLGMLGSIDSLLTSVISDSITQYEHDSDKELIGQGIGNILSGFCGGLPGAGATMGTVVNIQAGGRTALSGMIHAVTLLVFVFAAASFTEIVPLTVLAAIALKVGIDIVDWSFLKRAHRVSLKAAAIMYGVVLLTVFVDLIVAVGVGVFVANVLTIQRLSDVQAKSIKAITNAEEAELLEHEEQLLLEKVQGQVLLLHLGASLSFGAAKAISQRHSLIGDYQVLILDFRDVPMLGVTATLAMEKMVNDALKRGLEVYVVGSSGKVESRLEKFDILSRVPEDHQTATLRDALQQVVDRTANTSMAPAA
>HLSNC17_01441|ITZY_scaf_41_146|fig|356.4.peg.1516 bin=v3_bin17;product=ABC transporter, ATP-binding protein;
MARQFIYHMRGLSKTYSGGKKVLDNVHLSFYPDAKIGVLGPNGAGKSTLLRIMAGLDKEWNGEAWVADGARVGYLPQEPRLENDKTVRENVELGVAPLKAILERYNDLAMNYSEETADEMTALQDEIEAKDLWDLDSKVDQAMDALRCPPDDWGVENLSGGERRRVAMCRLLLEQPDLLLLDEPTNHLDAETVSWLEGHLRTYPGAILIVTHDRYFLDNVTGWILELDRGRGIPYEGNYTSWLEQKQKRLSQESREDEARQRTIEREREWVSASQKARQTKSKARIQRYEELVQKAQDKGPTTAQIIIPIAERLGANVIEFDNLKKGYEDKLLIDGLSFKLPPGGIVGVIGPNGAGKTTLFRMITGQETPDEGTITIGETVQLGYVDQSRDALDANKTVWEEVSGGNEIIYLGKREMNSRAYCSAFNFKGGDQQKKVGMLSGGERNRVHLARILKSGANVLLLDEPTNDLDVDTLRALEDALEDYAGCAVIISHDRWFLDRIATHILAFEGDSHVEWFEGNFADYEEDKKRRLGTDSTIPKRIKYKKFTR
>HLSNC17_03136|ITZY_scaf_44_11|fig|356.4.peg.1548 bin=v3_bin17;product=multiple sugar transport system permease protein;
MSARQLRMIALEALRVLLLGAGAVVMLAPFVWMVATSLKSPSEIFAAGFSLWPEDFNALANYTRAFTEVPMLRFLLNGVIVCTGILFFQIVTAVPCAYALAKLGFRGGTIVFGMVLVGLMIPSHVPAIPLYLTFANLGLLNTYWALIIPSAVSVFAIFLFRQFFRSVPDDLINAARVDGLSEFSIVWRIVVPTAWPAITAFSIFSVVANWNDLFWPLIVLTDTALATPPLGILFFRDQEAGSDYGALMAGTTIITAPLVIVFLLAQRRFIEGITLSGVKG
>HLSNC17_00648|ITZY_scaf_79_64|fig|356.4.peg.3071 bin=v3_bin17;product=TRAP dicarboxylate transporter, DctM subunit, unknown substrate 5;
MDLLPVSLGLIALLFAMIGLGLWIAVALATMGFVAIILQLSLPAGTILATSMWQGAKSWDLTALPMFILMGDILFRTRLSQDMFDGLAPWLAKLPGRLIHVNIVGSTIFAAVSGSSAATCATIGRISLSELARRGYSNTVSIGALAGSATIGLMIPPSIILIVYAAATELSVARLFIAGVIPGLMLTALFMTYVIIWALFNKDRMPPPEPAMPFLERVKALRRLAPVILLIIGVIGSIYMGLASPTEAAVVGVFLSLAIAWATGTMTWETMREALVASTKTSCMIIFILAGAAFLTTAMGFTGIPRVLAEWIGSFGLSQGMLLLALTVFFIIMGCFLDGISMVVLTTSIIMPLVVGAGFDLIWFGIYIVLVVEMAQITPPVGFNLYVLQSLTGKDIFRLGLYTAPFFLIMCLAAFLLALYPDIALWLPRTMLEAPR
>HLSNC17_00564|HLSNC17_01802|ITZY_scaf_79_148|fig|356.4.peg.3155 bin=v3_bin17;product=membrane protein;
MVEGERPVGRTGAGPETAPGRMRAMTRGTVVAVLAALIATYMISQFQRSAIGVIGPDLARELALDASRLGFLSSAFFLSFALAQIPVGIAIDRYGARATLIVSAAIALAGSLLFAMAQTGTGLIAARALIGLGCSSFFMGPLAIYARRFPPERFAILTSLTLGAGSLGTLVATAPLAAVSAWIGWRGAFFGMAGLTALIILAVMVSLPVRRSSEEPARESWAEAVKGVGEALRVRSFWQVFALHATTYSAFACIVGLWAGPWLSDVYGAGLQERGNLILIAAAAQIIGIFAWGAADRWFRSYRRQALTGGIIATGLLLVAGLVQLEGFALTAWLILFGFAFGYVPIVTSHGKALFPQRLTGRGITLMNIATMGGVFVSQALTGLLVAQFSPDPAGGYPAQAYHAVFLALAGALALALVFYSRAIDPHPSRP
>HLSNC17_01755|ITZY_scaf_86_55|fig|356.4.peg.3261 bin=v3_bin17;gene=phnC;product=phosphonate ABC transporter, ATP-binding protein;EC_number=3.6.3.28;
MPLFWKDAAMLHLEGLTKTYKTGDAALSDVTLTIPKGQIMGLIGPSGAGKSTMIRCINRLVEPSAGQVVLSDVDLVRLGKSELRRQRRRIGMIFQEYSLVERLTVMENVLSGRLGYVPFWRSFLRKYPPSDIQLAYRLLDRVGLMDQADKRADALSGGQRQRVGIARALAQEPELLLVDEPTASLDPKTSRQIMRLLIEICAERGLPAIINIHDVPLAQQFMQRIVGLRAGRVVFDGPPEQLNEAALTEIYGAEDWNAMRRGDEEQADAEADAKRRLEAIAV
>HLSNC17_01757|ITZY_scaf_86_57|fig|356.4.peg.3263 bin=v3_bin17;product=Predicted permease, DMT superfamily - COG5006;
MAVAPSTTHPLRGILAMVAGTALFACGDVFAKMLTPELPPLMIAWMRYIVFAVLILGFLLATRGVQGFASRRPGLQIVRGLGMLGSAVFFMSGIVFLPVADATAIFFILPILLTAFAVVFLHEVVGWRRWAAAVIGFCGVLIVMRPGTDAFRIASLFPVLAATSWAIAGTITRYVSARDAPVTTLAWSALVGFVIASFAVPFFWVAPQADQLWVALAMGLVSSAGHGLVVLALRDASASLVAPYAYGQIVWAGALAFIAFGTLPDRYTILGACVIAGAGIYISYRERRGGQAGA
>HLSNC18_01700|ITZY_scaf_155_37|fig|31989.9.peg.944 bin=v3_bin18;gene=eamA;product=O-acetylserine/cysteine efflux transporter;
MASDPLGPAAGREARLIGARDLGLVLLVVLAWGSNFSAMKIGLEELPPILFVALRFAILVPLIVFFPRPAGWLPILAIGSFINTGQFAFLFSAMEADVTAGLASLIMQSQAPITIVLAALVFGERVRLLQGMGVALACAGLALFGLAGGGNVTPLGLALVLTGALSWACGNLVLRRLGGVNMTALFIWASLVPPLPMLALSLATEGTAPWATVAALSLQGWLAVTYVAFVSTVLGFSIWGVLLSRHPAATITPFALLIPVVGLSVAAIVLRETVTTGEAIAALVVLAGLALSVLGGRRRRQ
